# Supplementary material for: Genetic subtraction reveals divergent pathways and targets in anxiety-related and anxiety-independent TMD
Source: J Headache Pain. 2026 Mar 9;27(1):105. doi: 10.1186/s10194-026-02304-3 (PMC13081294; doi:10.1186/s10194-026-02304-3)
Supplement: Supplementary file 1 — Supplementary material 1 [file 10194_2026_2304_MOESM1_ESM.xlsx]

## Sheet: ContentList
Table S1. Lead genome-wide significant SNPs identified for anxiety-dependent and anxiety-independent components of temporomandibular disorder (GWAS-by-subtraction)
Table S2:Fine-Mapped Causal Variants in TMD Genetic Pathways Identified by SuSiE
Table S3: Significant TWAS Associations for TMD-Related Genes Across GTEx v8 Tissues
Table S4: Gene–Tissue Colocalization Results for TMD Pathways Based on fastENLOC
Table S5: PWAS-identified protein associations for Anxiety and Non-Anxiety TMD components.
Table S6: BrainXcan Association Results: TMD Genetic Components and Neurostructural Phenotypes

## Sheet: Table S1
Table S1. Lead genome-wide significant SNPs identified for anxiety-dependent and anxiety-independent components of temporomandibular disorder (GWAS-by-subtraction)
Loading 1	rsID	CHR	POS	A1	A2	BETA	SE	EAF	P	N	Nearest Gene
	rs1554929	11	113278764	C	T	0.123945	0.0227298	0.457256	4.95421e-08	4181	RP11-159N11.3
	rs1827089	12	24269807	G	A	-0.150746	0.0263109	0.198807	1.00782e-08	4181	MIR920
	rs2274051	13	99091634	C	T	-0.133767	0.0233149	0.356859	9.61244e-09	4181	FARP1
	rs12457761	18	52476870	T	A	0.153249	0.0244308	0.2167	3.54634e-10	4181	RAB27B
	rs780042	2	125007836	T	G	-0.139473	0.0227107	0.365805	8.18652e-10	4181	CNTNAP5
	rs13018885	2	210392503	C	T	-0.26392	0.0476687	0.0198807	3.08485e-08	4181	MAP2
	rs325506	5	104012303	C	G	0.142774	0.0229573	0.435388	4.99983e-10	4181	RP11-6N13.1
	rs7730659	5	120145883	G	A	-0.130072	0.0232045	0.32505	2.07681e-08	4181	CTD-2334D19.1
	rs2232426	6	28360659	G	C	0.222728	0.0352635	0.0685885	2.68243e-10	4181	ZSCAN12
	rs12176129	6	26514940	C	T	0.200346	0.0318573	0.122266	3.19812e-10	4181	BTN1A1
	rs3117427	6	29274136	T	C	0.246591	0.0403522	0.0725646	9.90203e-10	4181	OR14J1
	rs13212921	6	27205422	C	T	0.184865	0.0323928	0.0964215	1.14989e-08	4181	PRSS16
	rs13195728	6	27771106	T	C	0.196919	0.0350259	0.0715706	1.88647e-08	4181	HIST1H4PS1
	rs2522845	7	82481909	T	G	-0.13854	0.0224929	0.434394	7.30655e-10	4181	PCLO
	rs10959554	9	11131371	A	T	0.197867	0.0267304	0.209742	1.33823e-13	4181	RP11-109M17.1
Loading 2	rs199354	7	23296572	C	T	0.325965	0.0590421	0.0328032	3.37271e-08	1658	GPNMB

## Sheet: Table S2
Table S2:Fine-Mapped Causal Variants in TMD Genetic Pathways Identified by SuSiE Note:Candidate causal SNPs fine-mapped by SuSiE in TMD genetic pathways, including chromosomal position, credible set membership, posterior inclusion probability (PIP), mapped gene, and gene biotype..Loading 1： FAnxiety pathway； loading 2：Fnon-Anxiety pathway.
	SNP	CHR	BP	Region	CredibleSet	PIP	Gene_Symbol	Biotype
loading 1	rs780042	2	125007836	2:124732250-125840921	L1	0.135179196394213	RNU6-259P	snRNA
	rs325506	5	104012303	5:103320005-104851483	L1	0.231008513412028	NIHCOLE	lncRNA
	rs7730659	5	120145883	5:119669042-120452166	L1	0.0782076342253785	RNU6-718P	snRNA
	rs12176129	6	26514940	6:25684587-26791233	L1	0.138598072109681	RNU6-502P	snRNA
	rs2232426	6	28360659	6:28017819-28917608	L1	0.393152118876644	ZKSCAN3	protein_coding
	rs116591906	6	28583392	6:28017819-28917608	L2	1	SCAND3	protein_coding
	rs372300033	6	28591385	6:28017819-28917608	L3	1	SCAND3	protein_coding
	rs149045429	6	28490915	6:28017819-28917608	L4	0.998233737541836	GPX6	protein_coding
	rs149045429	6	28490915	6:28017819-28917608	L8	0.998233737541836	GPX6	protein_coding
	rs76429896	6	28311973	6:28017819-28917608	L5	0.987494610628436	SMIM15P2	processed_pseudogene
	rs149381640	6	28735324	6:28017819-28917608	L6	0.195695076011614	RPSAP2	processed_pseudogene
	rs149045429	6	28490915	6:28017819-28917608	L4	0.998233737541836	GPX6	protein_coding
	rs149045429	6	28490915	6:28017819-28917608	L8	0.998233737541836	GPX6	protein_coding
	rs145667901	6	28693719	6:28017819-28917608	L9	1	RPSAP2	processed_pseudogene
	rs114627526	6	28898526	6:28017819-28917608	L10	0.702074590721671	HCG14	lncRNA
	rs3117427	6	29274136	6:28917608-29737971	L1	0.190366945202483	LINC03003	lncRNA
	rs2522845	7	82481909	7:82022686-83801203	L1	0.0844116026541107	CACNA2D1	protein_coding
	rs10959554	9	11131371	9:10879253-12276489	L1	0.199291355069272	AKAP8P1	processed_pseudogene
	rs2186709	11	112843616	11:112459488-114257728	L1	0.0199580781833347	NCAM1	protein_coding
	rs7236335	18	52475073	18:51554175-55213838	L1	0.0506142589525256	DCC	protein_coding
loading 2	rs199354	7	23296572	7:22507629-23471442	L1	0.037233842124013	MALSU1	protein_coding

## Sheet: Table S3
Table S3: Significant TWAS Associations for TMD-Related Genes Across GTEx v8 Tissues Note: Loading 1： FAnxiety pathway； loading 2：Fnon-Anxiety pathway.
loading 1							loading 2
PANEL	gene	tissue	TWAS.Z	TWAS.P	FDR		PANEL	gene	tissue	TWAS.Z	TWAS.P	FDR
GTExv8.ALL.Adipose_Subcutaneous	PBXIP1	Adipose_Subcutaneous	-3.85506	0.000116	0.0417483870967742		GTExv8.ALL.Brain_Amygdala	AC005082.12	Brain_Amygdala	-4.72024	2.36e-06	0.00660328
GTExv8.ALL.Adipose_Subcutaneous	CCDC36	Adipose_Subcutaneous	-4.83153	1.35e-06	0.00363994		GTExv8.ALL.Brain_Nucleus_accumbens_basal_ganglia	RNASET2	Brain_Nucleus_accumbens_basal_ganglia	-4.6178	3.88e-06	0.0211926
GTExv8.ALL.Adipose_Subcutaneous	RP11-3B7.1	Adipose_Subcutaneous	-5.50856	3.62e-08	0.000390417		GTExv8.ALL.Brain_Nucleus_accumbens_basal_ganglia	MLST8	Brain_Nucleus_accumbens_basal_ganglia	-4.31609	1.59e-05	0.0434229
GTExv8.ALL.Adipose_Subcutaneous	DIMT1	Adipose_Subcutaneous	4.47732	7.56e-06	0.0116478		GTExv8.ALL.Brain_Putamen_basal_ganglia	KLHL7	Brain_Putamen_basal_ganglia	-4.5872	4.49e-06	0.0212422
GTExv8.ALL.Adipose_Subcutaneous	RPP40	Adipose_Subcutaneous	-4.06156	4.87e-05	0.0276436578947368		GTExv8.ALL.Cells_Cultured_fibroblasts	RNASET2	Cells_Cultured_fibroblasts	4.84751	1.25e-06	0.0129775
GTExv8.ALL.Adipose_Subcutaneous	SKAP2	Adipose_Subcutaneous	-3.80153	0.000144	0.0459948529411765		GTExv8.ALL.Cells_EBV-transformed_lymphocytes	RP1-167A14.2	Cells_EBV-transformed_lymphocytes	-4.66746	3.05e-06	0.0106415
GTExv8.ALL.Adipose_Subcutaneous	GTF2IRD2	Adipose_Subcutaneous	3.97531	7.03e-05	0.0315911		GTExv8.ALL.Colon_Transverse	AC005082.12	Colon_Transverse	-4.52962	5.91e-06	0.0459562
GTExv8.ALL.Adipose_Subcutaneous	GTF2IRD2B	Adipose_Subcutaneous	-4.22405	2.4e-05	0.0184885714285714		GTExv8.ALL.Esophagus_Mucosa	FGFR1OP	Esophagus_Mucosa	4.55991	5.12e-06	0.0278717
GTExv8.ALL.Adipose_Subcutaneous	OTUD6B-AS1	Adipose_Subcutaneous	4.07013	4.7e-05	0.0276436578947368		GTExv8.ALL.Esophagus_Mucosa	CCR6	Esophagus_Mucosa	-4.54324	5.54e-06	0.0278717
GTExv8.ALL.Adipose_Subcutaneous	PRPS1P2	Adipose_Subcutaneous	-4.06289	4.85e-05	0.0276436578947368		GTExv8.ALL.Esophagus_Muscularis	Y_RNA	Esophagus_Muscularis	-4.6744	2.95e-06	0.0289277
GTExv8.ALL.Adipose_Subcutaneous	C10orf107	Adipose_Subcutaneous	-4.19006	2.79e-05	0.0200601		GTExv8.ALL.Lung	AC005082.12	Lung	-4.65243	3.28e-06	0.0317734
GTExv8.ALL.Adipose_Subcutaneous	ZDHHC5	Adipose_Subcutaneous	4.38346	1.17e-05	0.0157731		GTExv8.ALL.Pancreas	AC005082.12	Pancreas	-4.81574	1.47e-06	0.0101783
GTExv8.ALL.Adipose_Subcutaneous	ANKK1	Adipose_Subcutaneous	-4.97879	6.4e-07	0.0023008		GTExv8.ALL.Prostate	RNASET2	Prostate	-4.71616	2.4e-06	0.012336
GTExv8.ALL.Adipose_Subcutaneous	RP11-131L12.3	Adipose_Subcutaneous	-3.8675	0.00011	0.0417483870967742		GTExv8.ALL.Prostate	Y_RNA	Prostate	-4.53943	5.64e-06	0.0144948
GTExv8.ALL.Adipose_Subcutaneous	RP11-131L12.4	Adipose_Subcutaneous	-4.25792	2.06e-05	0.0170900769230769		GTExv8.ALL.Spleen	RP1-92O14.6	Spleen	-4.27262	1.93e-05	0.0378884
GTExv8.ALL.Adipose_Subcutaneous	RTN1	Adipose_Subcutaneous	-3.8246	0.000131	0.0441511		GTExv8.ALL.Spleen	AC005082.12	Spleen	-4.41551	1.01e-05	0.0378884
GTExv8.ALL.Adipose_Subcutaneous	RP11-62H20.1	Adipose_Subcutaneous	-3.7716	0.000162	0.0499191428571429		GTExv8.ALL.Spleen	BRICD5	Spleen	4.27634	1.9e-05	0.0378884
GTExv8.ALL.Adipose_Subcutaneous	YLPM1	Adipose_Subcutaneous	3.9879	6.67e-05	0.0315911		GTExv8.ALL.Spleen	HCG23	Spleen	4.24911	2.15e-05	0.0378884
GTExv8.ALL.Adipose_Subcutaneous	PROX2	Adipose_Subcutaneous	-4.6018	4.19e-06	0.00753152		GTExv8.ALL.Testis	LSP1P3	Testis	4.64694	3.37e-06	0.0427619
GTExv8.ALL.Adipose_Subcutaneous	RP11-894P9.2	Adipose_Subcutaneous	-3.7996	0.000145	0.0459948529411765		GTExv8.ALL.Whole_Blood	RPS6KA2	Whole_Blood	-4.52985	5.9e-06	0.02125
GTExv8.ALL.Adipose_Subcutaneous	KLC1	Adipose_Subcutaneous	3.9853	6.74e-05	0.0315911		GTExv8.ALL.Whole_Blood	RNASET2	Whole_Blood	-4.48597	7.26e-06	0.02125
GTExv8.ALL.Adipose_Subcutaneous	RMDN3	Adipose_Subcutaneous	3.88469	0.000102	0.0407433333333333		GTExv8.ALL.Whole_Blood	RP1-167A14.2	Whole_Blood	-4.61356	3.96e-06	0.02125
GTExv8.ALL.Adipose_Subcutaneous	AC145343.2	Adipose_Subcutaneous	4.02105	5.79e-05	0.0312226		GTExv8.ALL.Whole_Blood	AC005082.12	Whole_Blood	-4.36857	1.25e-05	0.0274406
GTExv8.ALL.Adipose_Subcutaneous	LINC00674	Adipose_Subcutaneous	4.31789	1.58e-05	0.0170900769230769		GTExv8.ALL.Adipose_Subcutaneous	GPNMB	Adipose_Subcutaneous	1.49205	0.136	0.895277191413238
GTExv8.ALL.Adipose_Subcutaneous	RP11-147L13.13	Adipose_Subcutaneous	4.10011	4.13e-05	0.0276436578947368		GTExv8.ALL.Adrenal_Gland	GPNMB	Adrenal_Gland	1.76882	0.076924	0.843238367346939
GTExv8.ALL.Adipose_Subcutaneous	SMIM5	Adipose_Subcutaneous	-3.95638	7.61e-05	0.0328295		GTExv8.ALL.Artery_Aorta	GPNMB	Artery_Aorta	3.37654	0.000734	0.34103
GTExv8.ALL.Adipose_Subcutaneous	RP11-861E21.2	Adipose_Subcutaneous	3.85105	0.000118	0.0417483870967742		GTExv8.ALL.Artery_Coronary	GPNMB	Artery_Coronary	0.9126	0.361431	0.915411748434238
GTExv8.ALL.Adipose_Subcutaneous	ACTR5	Adipose_Subcutaneous	3.98182	6.84e-05	0.0315911		GTExv8.ALL.Artery_Tibial	GPNMB	Artery_Tibial	1.1731	0.241	0.904227932807679
GTExv8.ALL.Adipose_Subcutaneous	CD40	Adipose_Subcutaneous	-4.30612	1.66e-05	0.0170900769230769		GTExv8.ALL.Brain_Amygdala	GPNMB	Brain_Amygdala	2.27225	0.0231	0.730425263157895
GTExv8.ALL.Adipose_Subcutaneous	BTN3A2	Adipose_Subcutaneous	5.3725	7.77e-08	0.000418997		GTExv8.ALL.Brain_Anterior_cingulate_cortex_BA24	GPNMB	Brain_Anterior_cingulate_cortex_BA24	3.40137	0.00067	0.282539333333333
GTExv8.ALL.Adipose_Subcutaneous	HCG11	Adipose_Subcutaneous	-4.6169	3.9e-06	0.00753152		GTExv8.ALL.Brain_Caudate_basal_ganglia	GPNMB	Brain_Caudate_basal_ganglia	3.45858	0.000543	0.410002
GTExv8.ALL.Adipose_Subcutaneous	PRSS16	Adipose_Subcutaneous	-3.8458	0.00012	0.0417483870967742		GTExv8.ALL.Brain_Cerebellar_Hemisphere	GPNMB	Brain_Cerebellar_Hemisphere	3.45858	0.000543	0.298424
GTExv8.ALL.Adipose_Subcutaneous	ZSCAN9	Adipose_Subcutaneous	-4.2764	1.9e-05	0.0170900769230769		GTExv8.ALL.Brain_Cerebellum	GPNMB	Brain_Cerebellum	3.45858	0.000543	0.332097769230769
GTExv8.ALL.Adipose_Subcutaneous	FLOT1	Adipose_Subcutaneous	-3.9006	9.6e-05	0.0398215384615385		GTExv8.ALL.Brain_Cortex	GPNMB	Brain_Cortex	3.06458	0.00218	0.329943
GTExv8.ALL.Adipose_Subcutaneous	APOM	Adipose_Subcutaneous	4.2591	2.05e-05	0.0170900769230769		GTExv8.ALL.Brain_Frontal_Cortex_BA9	GPNMB	Brain_Frontal_Cortex_BA9	3.6683	0.000244	0.296904
GTExv8.ALL.Adipose_Visceral_Omentum	PBXIP1	Adipose_Visceral_Omentum	-3.96926	7.21e-05	0.0266924166666667		GTExv8.ALL.Brain_Hippocampus	GPNMB	Brain_Hippocampus	3.45858	0.000543	0.259554
GTExv8.ALL.Adipose_Visceral_Omentum	KHK	Adipose_Visceral_Omentum	-3.68594	0.000228	0.0481413658536585		GTExv8.ALL.Brain_Hypothalamus	GPNMB	Brain_Hypothalamus	3.45858	0.000543	0.378114
GTExv8.ALL.Adipose_Visceral_Omentum	PLA2R1	Adipose_Visceral_Omentum	4.26548	1.99e-05	0.0109836		GTExv8.ALL.Brain_Nucleus_accumbens_basal_ganglia	GPNMB	Brain_Nucleus_accumbens_basal_ganglia	3.45858	0.000543	0.237987142857143
GTExv8.ALL.Adipose_Visceral_Omentum	CCDC36	Adipose_Visceral_Omentum	-4.86801	1.13e-06	0.00195648		GTExv8.ALL.Brain_Putamen_basal_ganglia	GPNMB	Brain_Putamen_basal_ganglia	3.4166	0.000634	0.293322
GTExv8.ALL.Adipose_Visceral_Omentum	RP11-3B7.1	Adipose_Visceral_Omentum	-4.30843	1.64e-05	0.0101410571428571		GTExv8.ALL.Breast_Mammary_Tissue	GPNMB	Breast_Mammary_Tissue	1.92542	0.05418	0.828417375745527
GTExv8.ALL.Adipose_Visceral_Omentum	AMT	Adipose_Visceral_Omentum	-3.65578	0.000256	0.0492487111111111		GTExv8.ALL.Colon_Sigmoid	GPNMB	Colon_Sigmoid	0.00138	0.998897	0.99981903935377
GTExv8.ALL.Adipose_Visceral_Omentum	NICN1	Adipose_Visceral_Omentum	-3.93524	8.31e-05	0.0282351384615385		GTExv8.ALL.Esophagus_Gastroesophageal_Junction	GPNMB	Esophagus_Gastroesophageal_Junction	3.45858	0.000543	0.290582571428571
GTExv8.ALL.Adipose_Visceral_Omentum	ACAD11	Adipose_Visceral_Omentum	3.86052	0.000113	0.0313816		GTExv8.ALL.Esophagus_Mucosa	GPNMB	Esophagus_Mucosa	3.76216	0.000168	0.143383
GTExv8.ALL.Adipose_Visceral_Omentum	RP11-823P9.3	Adipose_Visceral_Omentum	-3.84355	0.000121	0.0317423333333333		GTExv8.ALL.Esophagus_Muscularis	GPNMB	Esophagus_Muscularis	3.38775	0.000705	0.345662
GTExv8.ALL.Adipose_Visceral_Omentum	KIF2A	Adipose_Visceral_Omentum	3.71397	0.000204	0.0455047435897436		GTExv8.ALL.Heart_Atrial_Appendage	GPNMB	Heart_Atrial_Appendage	3.56717	0.000361	0.307130777777778
GTExv8.ALL.Adipose_Visceral_Omentum	NDST1	Adipose_Visceral_Omentum	3.85449	0.000116	0.0313816		GTExv8.ALL.Heart_Left_Ventricle	GPNMB	Heart_Left_Ventricle	2.49654	0.0125	0.6737
GTExv8.ALL.Adipose_Visceral_Omentum	TMEM106B	Adipose_Visceral_Omentum	4.3401	1.42e-05	0.00945610769230769		GTExv8.ALL.Kidney_Cortex	GPNMB	Kidney_Cortex	0.85605	0.39197	0.91964238410596
GTExv8.ALL.Adipose_Visceral_Omentum	GTF2IRD2	Adipose_Visceral_Omentum	4.12983	3.63e-05	0.0184852411764706		GTExv8.ALL.Liver	GPNMB	Liver	1.75824	0.078707	0.886542540983607
GTExv8.ALL.Adipose_Visceral_Omentum	CHMP7	Adipose_Visceral_Omentum	3.77526	0.00016	0.0389565		GTExv8.ALL.Muscle_Skeletal	GPNMB	Muscle_Skeletal	0.80624	0.420103	0.953506002265006
GTExv8.ALL.Adipose_Visceral_Omentum	PRPS1P2	Adipose_Visceral_Omentum	-3.97448	7.05e-05	0.0266924166666667		GTExv8.ALL.Nerve_Tibial	GPNMB	Nerve_Tibial	3.33242	0.000861	0.378779
GTExv8.ALL.Adipose_Visceral_Omentum	C10orf107	Adipose_Visceral_Omentum	-3.75142	0.000176	0.0411792432432432		GTExv8.ALL.Ovary	GPNMB	Ovary	2.43709	0.01481	0.664010707070707
GTExv8.ALL.Adipose_Visceral_Omentum	RP11-324O2.3	Adipose_Visceral_Omentum	3.71236	0.000205	0.0455047435897436		GTExv8.ALL.Prostate	GPNMB	Prostate	3.45858	0.000543	0.279102
GTExv8.ALL.Adipose_Visceral_Omentum	ZDHHC5	Adipose_Visceral_Omentum	4.6074	4.08e-06	0.00504579428571429		GTExv8.ALL.Skin_Not_Sun_Exposed_Suprapubic	GPNMB	Skin_Not_Sun_Exposed_Suprapubic	2.1654	0.030357	0.746366494553377
GTExv8.ALL.Adipose_Visceral_Omentum	ANKK1	Adipose_Visceral_Omentum	-5.20556	1.93e-07	0.00164483		GTExv8.ALL.Skin_Sun_Exposed_Lower_leg	GPNMB	Skin_Sun_Exposed_Lower_leg	3.32188	0.000894	0.445250869565217
GTExv8.ALL.Adipose_Visceral_Omentum	RP11-131L12.3	Adipose_Visceral_Omentum	-3.92044	8.84e-05	0.0283436592592593		GTExv8.ALL.Small_Intestine_Terminal_Ileum	GPNMB	Small_Intestine_Terminal_Ileum	3.4586	0.000543	0.192403
GTExv8.ALL.Adipose_Visceral_Omentum	STK24	Adipose_Visceral_Omentum	-4.9496	7.44e-07	0.00195648		GTExv8.ALL.Spleen	GPNMB	Spleen	3.36701	0.00076	0.315131764705882
GTExv8.ALL.Adipose_Visceral_Omentum	RTN1	Adipose_Visceral_Omentum	-3.7716	0.000162	0.0389565		GTExv8.ALL.Stomach	GPNMB	Stomach	1.57173	0.116	0.884997201492537
GTExv8.ALL.Adipose_Visceral_Omentum	TRMT61A	Adipose_Visceral_Omentum	3.6632	0.000249	0.0489907		GTExv8.ALL.Testis	GPNMB	Testis	3.46685	0.000527	0.322415954545455
GTExv8.ALL.Adipose_Visceral_Omentum	RP11-894P9.2	Adipose_Visceral_Omentum	-3.6743	0.000239	0.0487207906976744		GTExv8.ALL.Whole_Blood	GPNMB	Whole_Blood	0.17571	0.861	0.991776956237753
GTExv8.ALL.Adipose_Visceral_Omentum	KLC1	Adipose_Visceral_Omentum	3.887	0.000101	0.0294338
GTExv8.ALL.Adipose_Visceral_Omentum	RP11-73M18.6	Adipose_Visceral_Omentum	3.9853	6.74e-05	0.0266924166666667
GTExv8.ALL.Adipose_Visceral_Omentum	RAD51	Adipose_Visceral_Omentum	-3.88469	0.000102	0.0294338
GTExv8.ALL.Adipose_Visceral_Omentum	ZSCAN29	Adipose_Visceral_Omentum	3.7019	0.000214	0.046315
GTExv8.ALL.Adipose_Visceral_Omentum	AC145343.2	Adipose_Visceral_Omentum	4.26189	2.03e-05	0.0109836
GTExv8.ALL.Adipose_Visceral_Omentum	LINC00674	Adipose_Visceral_Omentum	4.42741	9.54e-06	0.00688231
GTExv8.ALL.Adipose_Visceral_Omentum	RP11-147L13.11	Adipose_Visceral_Omentum	3.96292	7.4e-05	0.0266924166666667
GTExv8.ALL.Adipose_Visceral_Omentum	RP11-147L13.13	Adipose_Visceral_Omentum	4.05803	4.95e-05	0.0225537631578947
GTExv8.ALL.Adipose_Visceral_Omentum	RP11-861E21.2	Adipose_Visceral_Omentum	3.9305	8.48e-05	0.0282351384615385
GTExv8.ALL.Adipose_Visceral_Omentum	CCDC68	Adipose_Visceral_Omentum	-3.6708	0.000242	0.0487207906976744
GTExv8.ALL.Adipose_Visceral_Omentum	ACTR5	Adipose_Visceral_Omentum	3.97586	7.01e-05	0.0266924166666667
GTExv8.ALL.Adipose_Visceral_Omentum	CTSA	Adipose_Visceral_Omentum	4.43242	9.32e-06	0.00688231
GTExv8.ALL.Adipose_Visceral_Omentum	CD40	Adipose_Visceral_Omentum	-4.48428	7.32e-06	0.00633692
GTExv8.ALL.Adipose_Visceral_Omentum	TRMU	Adipose_Visceral_Omentum	4.09356	4.25e-05	0.0204401388888889
GTExv8.ALL.Adipose_Visceral_Omentum	BTN3A2	Adipose_Visceral_Omentum	5.0789	3.8e-07	0.00164483
GTExv8.ALL.Adipose_Visceral_Omentum	HCG11	Adipose_Visceral_Omentum	-4.68254	2.83e-06	0.00408321833333333
GTExv8.ALL.Adipose_Visceral_Omentum	HMGN4	Adipose_Visceral_Omentum	4.57627	4.73e-06	0.00511845
GTExv8.ALL.Adipose_Visceral_Omentum	HIST1H2BK	Adipose_Visceral_Omentum	-3.83283	0.000127	0.0323364411764706
GTExv8.ALL.Adipose_Visceral_Omentum	ZNF204P	Adipose_Visceral_Omentum	-4.89885	9.64e-07	0.00195648
GTExv8.ALL.Adipose_Visceral_Omentum	ZKSCAN4	Adipose_Visceral_Omentum	-4.51621	6.3e-06	0.0060599
GTExv8.ALL.Adipose_Visceral_Omentum	FLOT1	Adipose_Visceral_Omentum	-3.90057	9.6e-05	0.0294338
GTExv8.ALL.Adrenal_Gland	KCNN3	Adrenal_Gland	-3.88965	1e-04	0.0348761111111111
GTExv8.ALL.Adrenal_Gland	TANK	Adrenal_Gland	-3.77376	0.000161	0.0459413
GTExv8.ALL.Adrenal_Gland	ARIH2	Adrenal_Gland	-4.24216	2.21e-05	0.0166216
GTExv8.ALL.Adrenal_Gland	CCDC36	Adrenal_Gland	-3.94666	7.92e-05	0.0322853142857143
GTExv8.ALL.Adrenal_Gland	RP11-3B7.1	Adrenal_Gland	-3.86645	0.00011	0.0348761111111111
GTExv8.ALL.Adrenal_Gland	C3orf62	Adrenal_Gland	-4.88778	1.02e-06	0.00291057
GTExv8.ALL.Adrenal_Gland	PFDN1	Adrenal_Gland	4.7876	1.69e-06	0.00321494333333333
GTExv8.ALL.Adrenal_Gland	TMEM106B	Adrenal_Gland	4.44047	8.98e-06	0.0102498
GTExv8.ALL.Adrenal_Gland	GTF2IRD2	Adrenal_Gland	4.59768	4.27e-06	0.00609222
GTExv8.ALL.Adrenal_Gland	STAG3L2	Adrenal_Gland	4.23105	2.33e-05	0.0166216
GTExv8.ALL.Adrenal_Gland	PMS2P1	Adrenal_Gland	4.07806	4.54e-05	0.0235543454545455
GTExv8.ALL.Adrenal_Gland	CHMP7	Adrenal_Gland	4.01327	5.99e-05	0.0262961
GTExv8.ALL.Adrenal_Gland	C8orf88	Adrenal_Gland	-4.11866	3.81e-05	0.022828
GTExv8.ALL.Adrenal_Gland	C10orf107	Adrenal_Gland	-4.01663	5.9e-05	0.0262961
GTExv8.ALL.Adrenal_Gland	LRRC55	Adrenal_Gland	-4.10726	4e-05	0.022828
GTExv8.ALL.Adrenal_Gland	YPEL4	Adrenal_Gland	3.88105	0.000104	0.0348761111111111
GTExv8.ALL.Adrenal_Gland	RP11-131L12.3	Adrenal_Gland	-4.35623	1.32e-05	0.0125554
GTExv8.ALL.Adrenal_Gland	BRWD1-AS2	Adrenal_Gland	3.8766	0.000106	0.0348761111111111
GTExv8.ALL.Adrenal_Gland	BTN3A2	Adrenal_Gland	5.0511	4.39e-07	0.00250537
GTExv8.ALL.Adrenal_Gland	PRSS16	Adrenal_Gland	-3.8348	0.000126	0.0378464210526316
GTExv8.ALL.Artery_Aorta	CCDC36	Artery_Aorta	-4.19609	2.72e-05	0.0182491076923077
GTExv8.ALL.Artery_Aorta	RP11-3B7.1	Artery_Aorta	-3.91856	8.91e-05	0.0364048695652174
GTExv8.ALL.Artery_Aorta	LINC00504	Artery_Aorta	3.75346	0.000174	0.0459887272727273
GTExv8.ALL.Artery_Aorta	KIF2A	Artery_Aorta	5.15017	2.6e-07	0.000717385
GTExv8.ALL.Artery_Aorta	DIMT1	Artery_Aorta	5.10581	3.29e-07	0.000717385
GTExv8.ALL.Artery_Aorta	SCAMP1-AS1	Artery_Aorta	-3.85149	0.000117	0.040819
GTExv8.ALL.Artery_Aorta	LYRM4	Artery_Aorta	3.9816	6.85e-05	0.0331920555555556
GTExv8.ALL.Artery_Aorta	TMEM14C	Artery_Aorta	3.7991	0.000145	0.0459887272727273
GTExv8.ALL.Artery_Aorta	GTF2IRD2	Artery_Aorta	3.90971	9.24e-05	0.0364048695652174
GTExv8.ALL.Artery_Aorta	GTF2IRD2B	Artery_Aorta	-4.22405	2.4e-05	0.017444
GTExv8.ALL.Artery_Aorta	GIGYF1	Artery_Aorta	3.91255	9.13e-05	0.0364048695652174
GTExv8.ALL.Artery_Aorta	RP11-1149O23.3	Artery_Aorta	-3.77226	0.000162	0.0459887272727273
GTExv8.ALL.Artery_Aorta	OTUD6B-AS1	Artery_Aorta	4.38405	1.16e-05	0.010292
GTExv8.ALL.Artery_Aorta	PRPS1P2	Artery_Aorta	-3.83346	0.000126	0.0422681538461538
GTExv8.ALL.Artery_Aorta	C10orf107	Artery_Aorta	-3.99442	6.49e-05	0.0331920555555556
GTExv8.ALL.Artery_Aorta	RAB30	Artery_Aorta	3.75791	0.000171	0.0459887272727273
GTExv8.ALL.Artery_Aorta	ANKK1	Artery_Aorta	-4.67643	2.92e-06	0.00424470666666667
GTExv8.ALL.Artery_Aorta	SUDS3	Artery_Aorta	4.59026	4.43e-06	0.00482981
GTExv8.ALL.Artery_Aorta	RP11-131L12.3	Artery_Aorta	-3.72926	0.000192	0.0478464
GTExv8.ALL.Artery_Aorta	UNC119B	Artery_Aorta	4.02547	5.69e-05	0.0310176
GTExv8.ALL.Artery_Aorta	CTD-2298J14.2	Artery_Aorta	-3.75618	0.000173	0.0459887272727273
GTExv8.ALL.Artery_Aorta	LRFN5	Artery_Aorta	-3.73018	0.000191	0.0478464
GTExv8.ALL.Artery_Aorta	RP11-73M18.6	Artery_Aorta	3.86309	0.000112	0.0407026666666667
GTExv8.ALL.Artery_Aorta	BPTF	Artery_Aorta	-4.2349	2.29e-05	0.017444
GTExv8.ALL.Artery_Aorta	PPP1R16B	Artery_Aorta	4.0683	4.74e-05	0.0275615
GTExv8.ALL.Artery_Aorta	CD40	Artery_Aorta	-4.3814	1.18e-05	0.010292
GTExv8.ALL.Artery_Aorta	POLR3H	Artery_Aorta	3.76568	0.000166	0.0459887272727273
GTExv8.ALL.Artery_Aorta	BTN3A2	Artery_Aorta	5.36873	7.93e-08	0.000421709
GTExv8.ALL.Artery_Aorta	HCG11	Artery_Aorta	-4.77284	1.82e-06	0.00317481
GTExv8.ALL.Artery_Aorta	HMGN4	Artery_Aorta	5.33286	9.67e-08	0.000421709
GTExv8.ALL.Artery_Aorta	RP1-153G14.4	Artery_Aorta	4.17223	3.02e-05	0.0188146
GTExv8.ALL.Artery_Aorta	HIST1H2BN	Artery_Aorta	4.60951	4.04e-06	0.00482981
GTExv8.ALL.Artery_Aorta	PPP1R18	Artery_Aorta	3.92601	8.64e-05	0.0364048695652174
GTExv8.ALL.Artery_Aorta	FLOT1	Artery_Aorta	-3.90057	9.6e-05	0.0364048695652174
GTExv8.ALL.Artery_Aorta	MSH5	Artery_Aorta	3.78976	0.000151	0.0459887272727273
GTExv8.ALL.Artery_Coronary	KCNN3	Artery_Coronary	-3.98674	6.7e-05	0.0236716153846154
GTExv8.ALL.Artery_Coronary	CCDC36	Artery_Coronary	-4.92628	8.38e-07	0.00192447
GTExv8.ALL.Artery_Coronary	RP11-3B7.1	Artery_Coronary	-4.69555	2.66e-06	0.00407246
GTExv8.ALL.Artery_Coronary	C3orf62	Artery_Coronary	-4.30499	1.67e-05	0.0127838
GTExv8.ALL.Artery_Coronary	KIF2A	Artery_Coronary	3.99795	6.39e-05	0.0236716153846154
GTExv8.ALL.Artery_Coronary	PRPS1P2	Artery_Coronary	-4.1386	3.49e-05	0.020037
GTExv8.ALL.Artery_Coronary	C10orf107	Artery_Coronary	-4.01663	5.9e-05	0.0236716153846154
GTExv8.ALL.Artery_Coronary	ANKK1	Artery_Coronary	-3.81985	0.000134	0.0439615714285714
GTExv8.ALL.Artery_Coronary	RP11-131L12.3	Artery_Coronary	-4.1539	3.27e-05	0.020037
GTExv8.ALL.Artery_Coronary	BTN3A2	Artery_Coronary	5.5663	2.6e-08	0.000119418
GTExv8.ALL.Artery_Coronary	BTN2A3P	Artery_Coronary	3.7733	0.000161	0.0492982
GTExv8.ALL.Artery_Coronary	HMGN4	Artery_Coronary	4.5439	5.52e-06	0.00633834
GTExv8.ALL.Artery_Coronary	RP1-153G14.4	Artery_Coronary	4.0245	5.71e-05	0.0236716153846154
GTExv8.ALL.Artery_Coronary	ZSCAN31	Artery_Coronary	-4.0797	4.51e-05	0.0230160333333333
GTExv8.ALL.Artery_Coronary	BAG6	Artery_Coronary	4.3155	1.59e-05	0.0127838
GTExv8.ALL.Artery_Tibial	KCNN3	Artery_Tibial	-3.90092	9.58e-05	0.0315781
GTExv8.ALL.Artery_Tibial	SMYD3	Artery_Tibial	3.71671	0.000202	0.0486646363636364
GTExv8.ALL.Artery_Tibial	KIDINS220	Artery_Tibial	3.74804	0.000178	0.045793756097561
GTExv8.ALL.Artery_Tibial	KLHDC8B	Artery_Tibial	4.30499	1.67e-05	0.0110095
GTExv8.ALL.Artery_Tibial	CCDC36	Artery_Tibial	-4.91891	8.7e-07	0.00166483
GTExv8.ALL.Artery_Tibial	RP11-3B7.1	Artery_Tibial	-5.26941	1.37e-07	0.000722538
GTExv8.ALL.Artery_Tibial	GPX1	Artery_Tibial	3.78264	0.000155	0.0419215384615385
GTExv8.ALL.Artery_Tibial	LINC00504	Artery_Tibial	3.95733	7.58e-05	0.0275702896551724
GTExv8.ALL.Artery_Tibial	KIF2A	Artery_Tibial	4.90229	9.47e-07	0.00166483
GTExv8.ALL.Artery_Tibial	HBEGF	Artery_Tibial	3.72804	0.000193	0.0484705714285714
GTExv8.ALL.Artery_Tibial	TMEM106B	Artery_Tibial	4.34283	1.41e-05	0.0106233428571429
GTExv8.ALL.Artery_Tibial	GTF2IRD2	Artery_Tibial	4.11434	3.88e-05	0.0170526
GTExv8.ALL.Artery_Tibial	GTF2IRD2B	Artery_Tibial	-4.23105	2.33e-05	0.0117032571428571
GTExv8.ALL.Artery_Tibial	ZKSCAN1	Artery_Tibial	3.98062	6.87e-05	0.0258802714285714
GTExv8.ALL.Artery_Tibial	PRPS1P2	Artery_Tibial	-4.25762	2.07e-05	0.0117032571428571
GTExv8.ALL.Artery_Tibial	C10orf107	Artery_Tibial	-4.05829	4.94e-05	0.0200412
GTExv8.ALL.Artery_Tibial	VDAC2	Artery_Tibial	-4.32014	1.56e-05	0.0109699
GTExv8.ALL.Artery_Tibial	ZDHHC5	Artery_Tibial	4.59055	4.42e-06	0.00466222
GTExv8.ALL.Artery_Tibial	AP000436.4	Artery_Tibial	3.78773	0.000152	0.0419215384615385
GTExv8.ALL.Artery_Tibial	ANKK1	Artery_Tibial	-4.04264	5.29e-05	0.0206662666666667
GTExv8.ALL.Artery_Tibial	SUDS3	Artery_Tibial	4.23272	2.31e-05	0.0117032571428571
GTExv8.ALL.Artery_Tibial	RP11-131L12.3	Artery_Tibial	-3.94818	7.87e-05	0.0276709
GTExv8.ALL.Artery_Tibial	RP11-131L12.4	Artery_Tibial	-4.5655	4.98e-06	0.00477536727272727
GTExv8.ALL.Artery_Tibial	LTBP2	Artery_Tibial	-4.0896	4.32e-05	0.0182269
GTExv8.ALL.Artery_Tibial	AREL1	Artery_Tibial	-4.598	4.27e-06	0.00466222
GTExv8.ALL.Artery_Tibial	PROX2	Artery_Tibial	-4.7467	2.07e-06	0.00311919428571429
GTExv8.ALL.Artery_Tibial	RP11-600F24.7	Artery_Tibial	-3.772	0.000162	0.0427194
GTExv8.ALL.Artery_Tibial	RP11-73M18.6	Artery_Tibial	4.1566	3.23e-05	0.0154863818181818
GTExv8.ALL.Artery_Tibial	RP11-73M18.7	Artery_Tibial	3.8157	0.000136	0.0419215384615385
GTExv8.ALL.Artery_Tibial	FURIN	Artery_Tibial	-5.0344	4.79e-07	0.00166483
GTExv8.ALL.Artery_Tibial	C17orf58	Artery_Tibial	-3.93571	8.3e-05	0.0282414193548387
GTExv8.ALL.Artery_Tibial	AC145343.2	Artery_Tibial	4.51535	6.32e-06	0.00555528
GTExv8.ALL.Artery_Tibial	CCDC68	Artery_Tibial	-4.1223	3.75e-05	0.0170526
GTExv8.ALL.Artery_Tibial	LINC01415	Artery_Tibial	-4.9334	8.08e-07	0.00166483
GTExv8.ALL.Artery_Tibial	ACTR5	Artery_Tibial	3.8332	0.000126	0.0402741818181818
GTExv8.ALL.Artery_Tibial	NCOA5	Artery_Tibial	4.6709	3e-06	0.0039555
GTExv8.ALL.Artery_Tibial	CD40	Artery_Tibial	-4.2411	2.22e-05	0.0117032571428571
GTExv8.ALL.Artery_Tibial	BTN3A2	Artery_Tibial	5.3493	8.83e-08	0.000722538
GTExv8.ALL.Artery_Tibial	HCG11	Artery_Tibial	-4.4775	7.55e-06	0.00612595384615385
GTExv8.ALL.Artery_Tibial	ZSCAN9	Artery_Tibial	-3.7149	0.000203	0.0486646363636364
GTExv8.ALL.Artery_Tibial	PPP1R18	Artery_Tibial	3.8037	0.000143	0.0419215384615385
GTExv8.ALL.Artery_Tibial	FLOT1	Artery_Tibial	-4.2651	2e-05	0.0117032571428571
GTExv8.ALL.Artery_Tibial	GPANK1	Artery_Tibial	3.7853	0.000153	0.0419215384615385
GTExv8.ALL.Artery_Tibial	MSH5	Artery_Tibial	3.8005	0.000144	0.0419215384615385
GTExv8.ALL.Brain_Amygdala	TMEM17	Brain_Amygdala	-3.67373	0.000239	0.0318439047619048
GTExv8.ALL.Brain_Amygdala	P4HTM	Brain_Amygdala	-4.4905	7.11e-06	0.00994689
GTExv8.ALL.Brain_Amygdala	WDR6	Brain_Amygdala	3.8725	0.000108	0.0221841428571429
GTExv8.ALL.Brain_Amygdala	GPX1	Brain_Amygdala	4.2618	2.03e-05	0.0118448666666667
GTExv8.ALL.Brain_Amygdala	GMPPB	Brain_Amygdala	3.5661	0.000362	0.040515
GTExv8.ALL.Brain_Amygdala	NDST1-AS1	Brain_Amygdala	3.50806	0.000451	0.046736962962963
GTExv8.ALL.Brain_Amygdala	AC110781.3	Brain_Amygdala	3.90194	9.54e-05	0.0221841428571429
GTExv8.ALL.Brain_Amygdala	GTF2IRD2	Brain_Amygdala	3.71538	0.000203	0.0298944210526316
GTExv8.ALL.Brain_Amygdala	PMS2P5	Brain_Amygdala	3.74769	0.000178	0.0276691111111111
GTExv8.ALL.Brain_Amygdala	AP4M1	Brain_Amygdala	3.60924	0.000307	0.0357910833333333
GTExv8.ALL.Brain_Amygdala	LAMTOR4	Brain_Amygdala	4.06367	4.83e-05	0.0193062
GTExv8.ALL.Brain_Amygdala	STAG3	Brain_Amygdala	4.21197	2.53e-05	0.0118448666666667
GTExv8.ALL.Brain_Amygdala	PVRIG	Brain_Amygdala	3.79548	0.000147	0.0241944705882353
GTExv8.ALL.Brain_Amygdala	GATS	Brain_Amygdala	4.30853	1.64e-05	0.0118448666666667
GTExv8.ALL.Brain_Amygdala	OTUD6B-AS1	Brain_Amygdala	-4.21098	2.54e-05	0.0118448666666667
GTExv8.ALL.Brain_Amygdala	C10orf107	Brain_Amygdala	-4.01663	5.9e-05	0.0200212444444444
GTExv8.ALL.Brain_Amygdala	SNX15	Brain_Amygdala	3.51909	0.000433	0.0465974615384615
GTExv8.ALL.Brain_Amygdala	TTC12	Brain_Amygdala	3.65085	0.000261	0.0331944545454545
GTExv8.ALL.Brain_Amygdala	RP11-131L12.3	Brain_Amygdala	-3.952	7.75e-05	0.0216845
GTExv8.ALL.Brain_Amygdala	NOS2	Brain_Amygdala	3.69	0.000221	0.0309179
GTExv8.ALL.Brain_Amygdala	KPNA2	Brain_Amygdala	-4	6.44e-05	0.0200212444444444
GTExv8.ALL.Brain_Amygdala	RP11-861E21.2	Brain_Amygdala	3.6113	0.000305	0.0357910833333333
GTExv8.ALL.Brain_Amygdala	BTN3A2	Brain_Amygdala	4.8825	1.05e-06	0.0029379
GTExv8.ALL.Brain_Amygdala	BTN2A1	Brain_Amygdala	-3.8646	0.000111	0.0221841428571429
GTExv8.ALL.Brain_Amygdala	ZNF322	Brain_Amygdala	-3.9071	9.34e-05	0.0221841428571429
GTExv8.ALL.Brain_Amygdala	RP1-153G14.4	Brain_Amygdala	3.8429	0.000122	0.0227570666666667
GTExv8.ALL.Brain_Amygdala	LY6G5C	Brain_Amygdala	3.8165	0.000135	0.0236081
GTExv8.ALL.Brain_Anterior_cingulate_cortex_BA24	AC012358.4	Brain_Anterior_cingulate_cortex_BA24	3.72908	0.000192	0.0421722352941177
GTExv8.ALL.Brain_Anterior_cingulate_cortex_BA24	RP11-3B7.1	Brain_Anterior_cingulate_cortex_BA24	-4.43433	9.24e-06	0.00980175
GTExv8.ALL.Brain_Anterior_cingulate_cortex_BA24	STAG3	Brain_Anterior_cingulate_cortex_BA24	4.14954	3.33e-05	0.0138158
GTExv8.ALL.Brain_Anterior_cingulate_cortex_BA24	PVRIG	Brain_Anterior_cingulate_cortex_BA24	3.98579	6.73e-05	0.0228452909090909
GTExv8.ALL.Brain_Anterior_cingulate_cortex_BA24	OTUD6B-AS1	Brain_Anterior_cingulate_cortex_BA24	-3.6629	0.000249	0.0489350526315789
GTExv8.ALL.Brain_Anterior_cingulate_cortex_BA24	C10orf107	Brain_Anterior_cingulate_cortex_BA24	-4.01663	5.9e-05	0.0220306
GTExv8.ALL.Brain_Anterior_cingulate_cortex_BA24	RP11-324O2.3	Brain_Anterior_cingulate_cortex_BA24	3.82766	0.000129	0.0353485333333333
GTExv8.ALL.Brain_Anterior_cingulate_cortex_BA24	SNX15	Brain_Anterior_cingulate_cortex_BA24	3.80545	0.000142	0.0353485333333333
GTExv8.ALL.Brain_Anterior_cingulate_cortex_BA24	SUDS3	Brain_Anterior_cingulate_cortex_BA24	4.23622	2.27e-05	0.012929
GTExv8.ALL.Brain_Anterior_cingulate_cortex_BA24	RP11-131L12.3	Brain_Anterior_cingulate_cortex_BA24	-4.20767	2.58e-05	0.012929
GTExv8.ALL.Brain_Anterior_cingulate_cortex_BA24	RP11-131L12.4	Brain_Anterior_cingulate_cortex_BA24	-4.40753	1.05e-05	0.00980175
GTExv8.ALL.Brain_Anterior_cingulate_cortex_BA24	ZC2HC1C	Brain_Anterior_cingulate_cortex_BA24	4.6289	3.68e-06	0.00883091
GTExv8.ALL.Brain_Anterior_cingulate_cortex_BA24	BAG5	Brain_Anterior_cingulate_cortex_BA24	4.3242	1.53e-05	0.011426
GTExv8.ALL.Brain_Anterior_cingulate_cortex_BA24	ZSCAN29	Brain_Anterior_cingulate_cortex_BA24	-3.8085	0.00014	0.0353485333333333
GTExv8.ALL.Brain_Anterior_cingulate_cortex_BA24	NOS2	Brain_Anterior_cingulate_cortex_BA24	3.7381	0.000185	0.0421722352941177
GTExv8.ALL.Brain_Anterior_cingulate_cortex_BA24	LYRM9	Brain_Anterior_cingulate_cortex_BA24	-3.6664	0.000246	0.0489350526315789
GTExv8.ALL.Brain_Anterior_cingulate_cortex_BA24	RP11-861E21.1	Brain_Anterior_cingulate_cortex_BA24	3.9618	7.44e-05	0.0231508
GTExv8.ALL.Brain_Anterior_cingulate_cortex_BA24	RP3-402G11.26	Brain_Anterior_cingulate_cortex_BA24	4.19191	2.77e-05	0.012929
GTExv8.ALL.Brain_Anterior_cingulate_cortex_BA24	BTN3A2	Brain_Anterior_cingulate_cortex_BA24	4.577	4.73e-06	0.00883091
GTExv8.ALL.Brain_Caudate_basal_ganglia	NEGR1	Brain_Caudate_basal_ganglia	3.91514	9.04e-05	0.0310362352941177
GTExv8.ALL.Brain_Caudate_basal_ganglia	PMVK	Brain_Caudate_basal_ganglia	3.93213	8.42e-05	0.0310362352941177
GTExv8.ALL.Brain_Caudate_basal_ganglia	CCDC71	Brain_Caudate_basal_ganglia	3.73982	0.000184	0.0406704
GTExv8.ALL.Brain_Caudate_basal_ganglia	FAM200B	Brain_Caudate_basal_ganglia	-3.705	0.000211	0.0446021538461538
GTExv8.ALL.Brain_Caudate_basal_ganglia	SCAMP1	Brain_Caudate_basal_ganglia	-4.115	3.87e-05	0.0212695
GTExv8.ALL.Brain_Caudate_basal_ganglia	NDST1-AS1	Brain_Caudate_basal_ganglia	3.78	0.000157	0.0406704
GTExv8.ALL.Brain_Caudate_basal_ganglia	DPY19L1	Brain_Caudate_basal_ganglia	3.91496	9.04e-05	0.0310362352941177
GTExv8.ALL.Brain_Caudate_basal_ganglia	GTF2IRD2	Brain_Caudate_basal_ganglia	3.86592	0.000111	0.033892
GTExv8.ALL.Brain_Caudate_basal_ganglia	AP4M1	Brain_Caudate_basal_ganglia	4.13389	3.57e-05	0.0212695
GTExv8.ALL.Brain_Caudate_basal_ganglia	STAG3	Brain_Caudate_basal_ganglia	4.49737	6.88e-06	0.00945312
GTExv8.ALL.Brain_Caudate_basal_ganglia	PVRIG	Brain_Caudate_basal_ganglia	3.76339	0.000168	0.0406704
GTExv8.ALL.Brain_Caudate_basal_ganglia	TNKS	Brain_Caudate_basal_ganglia	-3.76603	0.000166	0.0406704
GTExv8.ALL.Brain_Caudate_basal_ganglia	PRPS1P2	Brain_Caudate_basal_ganglia	-4.0157	5.93e-05	0.0271594
GTExv8.ALL.Brain_Caudate_basal_ganglia	C10orf107	Brain_Caudate_basal_ganglia	-4.05282	5.06e-05	0.0252816
GTExv8.ALL.Brain_Caudate_basal_ganglia	SNX15	Brain_Caudate_basal_ganglia	3.73906	0.000185	0.0406704
GTExv8.ALL.Brain_Caudate_basal_ganglia	SUDS3	Brain_Caudate_basal_ganglia	4.67168	2.99e-06	0.00821652
GTExv8.ALL.Brain_Caudate_basal_ganglia	RP11-131L12.4	Brain_Caudate_basal_ganglia	-4.50757	6.56e-06	0.00945312
GTExv8.ALL.Brain_Caudate_basal_ganglia	NEK9	Brain_Caudate_basal_ganglia	4.2839	1.84e-05	0.0202253
GTExv8.ALL.Brain_Caudate_basal_ganglia	KLC1	Brain_Caudate_basal_ganglia	3.6866	0.000227	0.0462071111111111
GTExv8.ALL.Brain_Caudate_basal_ganglia	BPTF	Brain_Caudate_basal_ganglia	-3.9357	8.3e-05	0.0310362352941177
GTExv8.ALL.Brain_Caudate_basal_ganglia	ITGB4	Brain_Caudate_basal_ganglia	-3.751	0.000176	0.0406704
GTExv8.ALL.Brain_Caudate_basal_ganglia	RP11-861E21.2	Brain_Caudate_basal_ganglia	3.7437	0.000181	0.0406704
GTExv8.ALL.Brain_Caudate_basal_ganglia	PRDM15	Brain_Caudate_basal_ganglia	-4.1629	3.14e-05	0.0212695
GTExv8.ALL.Brain_Caudate_basal_ganglia	BTN3A2	Brain_Caudate_basal_ganglia	4.9247	8.45e-07	0.00464412
GTExv8.ALL.Brain_Caudate_basal_ganglia	ZSCAN12P1	Brain_Caudate_basal_ganglia	4.2196	2.45e-05	0.0212695
GTExv8.ALL.Brain_Caudate_basal_ganglia	FLOT1	Brain_Caudate_basal_ganglia	-3.9006	9.6e-05	0.0310362352941177
GTExv8.ALL.Brain_Caudate_basal_ganglia	C4B	Brain_Caudate_basal_ganglia	-4.1903	2.79e-05	0.0212695
GTExv8.ALL.Brain_Cerebellar_Hemisphere	RPL31P12	Brain_Cerebellar_Hemisphere	-3.81784	0.000135	0.0307008620689655
GTExv8.ALL.Brain_Cerebellar_Hemisphere	KCNN3	Brain_Cerebellar_Hemisphere	-3.8767	0.000106	0.0268873076923077
GTExv8.ALL.Brain_Cerebellar_Hemisphere	CACNA1E	Brain_Cerebellar_Hemisphere	3.61244	0.000303	0.0499571
GTExv8.ALL.Brain_Cerebellar_Hemisphere	NCKIPSD	Brain_Cerebellar_Hemisphere	-4.09378	4.24e-05	0.0187591111111111
GTExv8.ALL.Brain_Cerebellar_Hemisphere	RP11-694I15.7	Brain_Cerebellar_Hemisphere	-3.70702	0.00021	0.03957
GTExv8.ALL.Brain_Cerebellar_Hemisphere	CCDC71	Brain_Cerebellar_Hemisphere	3.88797	0.000101	0.0266438
GTExv8.ALL.Brain_Cerebellar_Hemisphere	GPX1	Brain_Cerebellar_Hemisphere	5.12074	3.04e-07	0.000668293333333334
GTExv8.ALL.Brain_Cerebellar_Hemisphere	MAP3K1	Brain_Cerebellar_Hemisphere	-4.06271	4.85e-05	0.0187591111111111
GTExv8.ALL.Brain_Cerebellar_Hemisphere	SCAMP1	Brain_Cerebellar_Hemisphere	-3.67636	0.000237	0.0422436486486486
GTExv8.ALL.Brain_Cerebellar_Hemisphere	NDST1	Brain_Cerebellar_Hemisphere	3.71403	0.000204	0.03957
GTExv8.ALL.Brain_Cerebellar_Hemisphere	TMEM14C	Brain_Cerebellar_Hemisphere	3.69155	0.000223	0.0408523611111111
GTExv8.ALL.Brain_Cerebellar_Hemisphere	DPY19L2P1	Brain_Cerebellar_Hemisphere	3.84506	0.000121	0.0284998214285714
GTExv8.ALL.Brain_Cerebellar_Hemisphere	GTF2I	Brain_Cerebellar_Hemisphere	4.27241	1.93e-05	0.0127283
GTExv8.ALL.Brain_Cerebellar_Hemisphere	GTF2IRD2	Brain_Cerebellar_Hemisphere	4.05739	4.96e-05	0.0187591111111111
GTExv8.ALL.Brain_Cerebellar_Hemisphere	STAG3L2	Brain_Cerebellar_Hemisphere	3.97054	7.17e-05	0.0236431
GTExv8.ALL.Brain_Cerebellar_Hemisphere	AC073842.19	Brain_Cerebellar_Hemisphere	4.07013	4.7e-05	0.0187591111111111
GTExv8.ALL.Brain_Cerebellar_Hemisphere	STAG3	Brain_Cerebellar_Hemisphere	3.85056	0.000118	0.0284998214285714
GTExv8.ALL.Brain_Cerebellar_Hemisphere	PVRIG	Brain_Cerebellar_Hemisphere	3.71995	0.000199	0.03957
GTExv8.ALL.Brain_Cerebellar_Hemisphere	SPDYE3	Brain_Cerebellar_Hemisphere	3.98642	6.71e-05	0.0232907631578947
GTExv8.ALL.Brain_Cerebellar_Hemisphere	PRPS1P2	Brain_Cerebellar_Hemisphere	-3.90375	9.47e-05	0.0260227708333333
GTExv8.ALL.Brain_Cerebellar_Hemisphere	ACSL5	Brain_Cerebellar_Hemisphere	4.22238	2.42e-05	0.0132999166666667
GTExv8.ALL.Brain_Cerebellar_Hemisphere	ANKK1	Brain_Cerebellar_Hemisphere	-3.92651	8.62e-05	0.0247169130434783
GTExv8.ALL.Brain_Cerebellar_Hemisphere	RP11-131L12.3	Brain_Cerebellar_Hemisphere	-4.1785	2.93e-05	0.0148641153846154
GTExv8.ALL.Brain_Cerebellar_Hemisphere	RP11-131L12.4	Brain_Cerebellar_Hemisphere	-4.2259	2.38e-05	0.0132999166666667
GTExv8.ALL.Brain_Cerebellar_Hemisphere	AREL1	Brain_Cerebellar_Hemisphere	-4.83047	1.36e-06	0.0022423
GTExv8.ALL.Brain_Cerebellar_Hemisphere	RPS6KL1	Brain_Cerebellar_Hemisphere	-4.28394	1.84e-05	0.0127283
GTExv8.ALL.Brain_Cerebellar_Hemisphere	CTB-50L17.8	Brain_Cerebellar_Hemisphere	-3.71241	0.000205	0.03957
GTExv8.ALL.Brain_Cerebellar_Hemisphere	ACTR5	Brain_Cerebellar_Hemisphere	3.78969	0.000151	0.0331948333333333
GTExv8.ALL.Brain_Cerebellar_Hemisphere	CD40	Brain_Cerebellar_Hemisphere	-4.55863	5.15e-06	0.00485203571428571
GTExv8.ALL.Brain_Cerebellar_Hemisphere	EYA2	Brain_Cerebellar_Hemisphere	3.94157	8.09e-05	0.0246113409090909
GTExv8.ALL.Brain_Cerebellar_Hemisphere	BRWD1-AS2	Brain_Cerebellar_Hemisphere	3.6626	0.00025	0.0433881578947368
GTExv8.ALL.Brain_Cerebellar_Hemisphere	HMGN1	Brain_Cerebellar_Hemisphere	-3.9383	8.21e-05	0.0246113409090909
GTExv8.ALL.Brain_Cerebellar_Hemisphere	BTN3A2	Brain_Cerebellar_Hemisphere	4.63505	3.57e-06	0.00438568
GTExv8.ALL.Brain_Cerebellar_Hemisphere	BTN3A3	Brain_Cerebellar_Hemisphere	-4.04995	5.12e-05	0.0187591111111111
GTExv8.ALL.Brain_Cerebellar_Hemisphere	PRSS16	Brain_Cerebellar_Hemisphere	-5.38901	7.08e-08	0.000233463
GTExv8.ALL.Brain_Cerebellar_Hemisphere	ZNF204P	Brain_Cerebellar_Hemisphere	-3.72698	0.000194	0.03957
GTExv8.ALL.Brain_Cerebellar_Hemisphere	PGBD1	Brain_Cerebellar_Hemisphere	-4.61181	3.99e-06	0.00438568
GTExv8.ALL.Brain_Cerebellar_Hemisphere	RP5-874C20.6	Brain_Cerebellar_Hemisphere	5.47551	4.36e-08	0.000233463
GTExv8.ALL.Brain_Cerebellar_Hemisphere	LINC00533	Brain_Cerebellar_Hemisphere	-4.40913	1.04e-05	0.0085735
GTExv8.ALL.Brain_Cerebellar_Hemisphere	DDAH2	Brain_Cerebellar_Hemisphere	3.64873	0.000264	0.0446430769230769
GTExv8.ALL.Brain_Cerebellum	RPL31P12	Brain_Cerebellum	-3.7493	0.000177	0.0476496206896552
GTExv8.ALL.Brain_Cerebellum	CCDC71	Brain_Cerebellum	4.1948	2.73e-05	0.0179561
GTExv8.ALL.Brain_Cerebellum	KLHDC8B	Brain_Cerebellum	4.1366	3.52e-05	0.0211389538461538
GTExv8.ALL.Brain_Cerebellum	USP4	Brain_Cerebellum	3.895	9.82e-05	0.0397447272727273
GTExv8.ALL.Brain_Cerebellum	GPX1	Brain_Cerebellum	4.8118	1.5e-06	0.0023421
GTExv8.ALL.Brain_Cerebellum	MST1	Brain_Cerebellum	-3.7593	0.00017	0.0476496206896552
GTExv8.ALL.Brain_Cerebellum	NDST1	Brain_Cerebellum	4.54851	5.4e-06	0.00526973
GTExv8.ALL.Brain_Cerebellum	TMEM106B	Brain_Cerebellum	4.56354	5.03e-06	0.00526973
GTExv8.ALL.Brain_Cerebellum	GTF2IRD2	Brain_Cerebellum	3.89654	9.76e-05	0.0397447272727273
GTExv8.ALL.Brain_Cerebellum	STAG3	Brain_Cerebellum	3.97893	6.92e-05	0.0317790823529412
GTExv8.ALL.Brain_Cerebellum	AGFG2	Brain_Cerebellum	-4.19276	2.76e-05	0.0179561
GTExv8.ALL.Brain_Cerebellum	MDFIC	Brain_Cerebellum	-3.75607	0.000173	0.0476496206896552
GTExv8.ALL.Brain_Cerebellum	MEST	Brain_Cerebellum	3.83644	0.000125	0.0406614583333333
GTExv8.ALL.Brain_Cerebellum	WHRN	Brain_Cerebellum	-3.74965	0.000177	0.0476496206896552
GTExv8.ALL.Brain_Cerebellum	C10orf107	Brain_Cerebellum	-4.05612	4.99e-05	0.0271163133333333
GTExv8.ALL.Brain_Cerebellum	RP11-131L12.3	Brain_Cerebellum	-3.99393	6.5e-05	0.0317159
GTExv8.ALL.Brain_Cerebellum	RP11-131L12.4	Brain_Cerebellum	-4.21492	2.5e-05	0.0179561
GTExv8.ALL.Brain_Cerebellum	DLST	Brain_Cerebellum	-4.75742	1.96e-06	0.00255028666666667
GTExv8.ALL.Brain_Cerebellum	KLC1	Brain_Cerebellum	3.86809	0.00011	0.0397447272727273
GTExv8.ALL.Brain_Cerebellum	C15orf59-AS1	Brain_Cerebellum	3.818	0.000135	0.0421578
GTExv8.ALL.Brain_Cerebellum	PKIG	Brain_Cerebellum	3.8431	0.000122	0.0406614583333333
GTExv8.ALL.Brain_Cerebellum	BTN3A2	Brain_Cerebellum	4.9433	7.68e-07	0.00149894
GTExv8.ALL.Brain_Cerebellum	BTN3A3	Brain_Cerebellum	-3.8646	0.000111	0.0397447272727273
GTExv8.ALL.Brain_Cerebellum	HCG11	Brain_Cerebellum	5.8618	4.58e-09	3.575606e-05
GTExv8.ALL.Brain_Cerebellum	PRSS16	Brain_Cerebellum	-5.24	1.61e-07	0.000418975666666667
GTExv8.ALL.Brain_Cerebellum	ZSCAN12P1	Brain_Cerebellum	-3.8635	0.000112	0.0397447272727273
GTExv8.ALL.Brain_Cerebellum	ZSCAN9	Brain_Cerebellum	-5.6075	2.05e-08	8.002175e-05
GTExv8.ALL.Brain_Cerebellum	PGBD1	Brain_Cerebellum	-4.1993	2.68e-05	0.0179561
GTExv8.ALL.Brain_Cerebellum	HLA-DPA1	Brain_Cerebellum	4.0461	5.21e-05	0.0271163133333333
GTExv8.ALL.Brain_Cortex	TIMP4	Brain_Cortex	3.91215	9.15e-05	0.0230809
GTExv8.ALL.Brain_Cortex	CCDC71	Brain_Cortex	3.71604	0.000202	0.0415708
GTExv8.ALL.Brain_Cortex	GPX1	Brain_Cortex	3.81183	0.000138	0.0334181
GTExv8.ALL.Brain_Cortex	RP11-806K15.1	Brain_Cortex	-4.11225	3.92e-05	0.0139598117647059
GTExv8.ALL.Brain_Cortex	SCAMP1	Brain_Cortex	-4.21546	2.49e-05	0.0115957384615385
GTExv8.ALL.Brain_Cortex	DPY19L1	Brain_Cortex	3.94361	8.03e-05	0.0211363565217391
GTExv8.ALL.Brain_Cortex	GTF2IRD2	Brain_Cortex	4.30265	1.69e-05	0.0109981
GTExv8.ALL.Brain_Cortex	AP4M1	Brain_Cortex	3.98004	6.89e-05	0.0198628857142857
GTExv8.ALL.Brain_Cortex	STAG3	Brain_Cortex	4.07663	4.57e-05	0.0153704333333333
GTExv8.ALL.Brain_Cortex	PVRIG	Brain_Cortex	4.12838	3.65e-05	0.0138107
GTExv8.ALL.Brain_Cortex	BRD3	Brain_Cortex	-3.7306	0.000191	0.0415708
GTExv8.ALL.Brain_Cortex	C10orf107	Brain_Cortex	-4.01663	5.9e-05	0.0187992631578947
GTExv8.ALL.Brain_Cortex	ACSL5	Brain_Cortex	3.95901	7.53e-05	0.0207211909090909
GTExv8.ALL.Brain_Cortex	RP11-324O2.3	Brain_Cortex	4.24572	2.18e-05	0.0109981
GTExv8.ALL.Brain_Cortex	SUDS3	Brain_Cortex	4.14377	3.42e-05	0.0138031
GTExv8.ALL.Brain_Cortex	RP11-131L12.3	Brain_Cortex	-4.51559	6.31e-06	0.00697219
GTExv8.ALL.Brain_Cortex	RP11-131L12.4	Brain_Cortex	-4.42006	9.87e-06	0.00853614
GTExv8.ALL.Brain_Cortex	RP11-73M18.8	Brain_Cortex	3.9853	6.74e-05	0.0198628857142857
GTExv8.ALL.Brain_Cortex	RAB27B	Brain_Cortex	5.1106	3.21e-07	0.000971667
GTExv8.ALL.Brain_Cortex	CD40	Brain_Cortex	-4.6087	4.05e-06	0.00612968
GTExv8.ALL.Brain_Cortex	RP3-402G11.26	Brain_Cortex	3.7275	0.000193	0.0415708
GTExv8.ALL.Brain_Cortex	HFE	Brain_Cortex	5.3703	7.86e-08	0.000475844
GTExv8.ALL.Brain_Cortex	BTN3A2	Brain_Cortex	4.2684	1.97e-05	0.0109981
GTExv8.ALL.Brain_Cortex	BTN3A3	Brain_Cortex	-4.4964	6.91e-06	0.00697219
GTExv8.ALL.Brain_Cortex	PRSS16	Brain_Cortex	-4.2494	2.14e-05	0.0109981
GTExv8.ALL.Brain_Cortex	RP1-153G14.4	Brain_Cortex	3.7118	0.000206	0.0415708
GTExv8.ALL.Brain_Cortex	ZSCAN9	Brain_Cortex	-4.3447	1.39e-05	0.0105188
GTExv8.ALL.Brain_Cortex	MPIG6B	Brain_Cortex	4.1668	3.09e-05	0.0133620428571429
GTExv8.ALL.Brain_Cortex	C4B	Brain_Cortex	-4.6098	4.03e-06	0.00612968
GTExv8.ALL.Brain_Cortex	HLA-DPA1	Brain_Cortex	3.724	0.000196	0.0415708
GTExv8.ALL.Brain_Frontal_Cortex_BA9	KCNN3	Brain_Frontal_Cortex_BA9	-3.78068	0.000156	0.029904
GTExv8.ALL.Brain_Frontal_Cortex_BA9	METTL21A	Brain_Frontal_Cortex_BA9	-3.70067	0.000215	0.0357186666666667
GTExv8.ALL.Brain_Frontal_Cortex_BA9	DALRD3	Brain_Frontal_Cortex_BA9	-3.62988	0.000284	0.0416310588235294
GTExv8.ALL.Brain_Frontal_Cortex_BA9	CCDC71	Brain_Frontal_Cortex_BA9	3.97203	7.13e-05	0.017768
GTExv8.ALL.Brain_Frontal_Cortex_BA9	GPX1	Brain_Frontal_Cortex_BA9	4.13636	3.53e-05	0.0146612666666667
GTExv8.ALL.Brain_Frontal_Cortex_BA9	GMPPB	Brain_Frontal_Cortex_BA9	4.05431	5.03e-05	0.0163364444444444
GTExv8.ALL.Brain_Frontal_Cortex_BA9	SCAMP1-AS1	Brain_Frontal_Cortex_BA9	-4.86983	1.12e-06	0.00186069333333333
GTExv8.ALL.Brain_Frontal_Cortex_BA9	NDST1	Brain_Frontal_Cortex_BA9	3.89488	9.82e-05	0.0212795130434783
GTExv8.ALL.Brain_Frontal_Cortex_BA9	DPY19L1	Brain_Frontal_Cortex_BA9	3.95747	7.57e-05	0.0179661333333333
GTExv8.ALL.Brain_Frontal_Cortex_BA9	GTF2IRD2	Brain_Frontal_Cortex_BA9	4.23105	2.33e-05	0.0116127
GTExv8.ALL.Brain_Frontal_Cortex_BA9	AP4M1	Brain_Frontal_Cortex_BA9	4.0872	4.37e-05	0.0163364444444444
GTExv8.ALL.Brain_Frontal_Cortex_BA9	STAG3	Brain_Frontal_Cortex_BA9	4.03202	5.53e-05	0.0163364444444444
GTExv8.ALL.Brain_Frontal_Cortex_BA9	PVRIG	Brain_Frontal_Cortex_BA9	4.24089	2.23e-05	0.0116127
GTExv8.ALL.Brain_Frontal_Cortex_BA9	C10orf107	Brain_Frontal_Cortex_BA9	-4.01663	5.9e-05	0.0163364444444444
GTExv8.ALL.Brain_Frontal_Cortex_BA9	RP11-324O2.3	Brain_Frontal_Cortex_BA9	4.05015	5.12e-05	0.0163364444444444
GTExv8.ALL.Brain_Frontal_Cortex_BA9	SNX15	Brain_Frontal_Cortex_BA9	3.7458	0.00018	0.03204
GTExv8.ALL.Brain_Frontal_Cortex_BA9	RP11-131L12.3	Brain_Frontal_Cortex_BA9	-3.80454	0.000142	0.0283091
GTExv8.ALL.Brain_Frontal_Cortex_BA9	RP11-131L12.4	Brain_Frontal_Cortex_BA9	-4.42172	9.79e-06	0.00813222666666667
GTExv8.ALL.Brain_Frontal_Cortex_BA9	DYNLL1	Brain_Frontal_Cortex_BA9	4.26725	1.98e-05	0.0116127
GTExv8.ALL.Brain_Frontal_Cortex_BA9	AREL1	Brain_Frontal_Cortex_BA9	-4.29011	1.79e-05	0.0116127
GTExv8.ALL.Brain_Frontal_Cortex_BA9	RPS6KL1	Brain_Frontal_Cortex_BA9	-3.98787	6.67e-05	0.0174964631578947
GTExv8.ALL.Brain_Frontal_Cortex_BA9	ACYP1	Brain_Frontal_Cortex_BA9	-5.05643	4.27e-07	0.00186069333333333
GTExv8.ALL.Brain_Frontal_Cortex_BA9	RP11-73M18.8	Brain_Frontal_Cortex_BA9	4.45832	8.26e-06	0.00813222666666667
GTExv8.ALL.Brain_Frontal_Cortex_BA9	XRCC3	Brain_Frontal_Cortex_BA9	3.6518	0.00026	0.039872
GTExv8.ALL.Brain_Frontal_Cortex_BA9	LYRM9	Brain_Frontal_Cortex_BA9	-3.58051	0.000343	0.0488432
GTExv8.ALL.Brain_Frontal_Cortex_BA9	LINC00674	Brain_Frontal_Cortex_BA9	3.74819	0.000178	0.03204
GTExv8.ALL.Brain_Frontal_Cortex_BA9	RP11-861E21.2	Brain_Frontal_Cortex_BA9	3.8209	0.000133	0.0276196666666667
GTExv8.ALL.Brain_Frontal_Cortex_BA9	CD40	Brain_Frontal_Cortex_BA9	-4.60865	4.05e-06	0.0050463
GTExv8.ALL.Brain_Frontal_Cortex_BA9	HMGN1	Brain_Frontal_Cortex_BA9	-3.6497	0.000263	0.039872
GTExv8.ALL.Brain_Frontal_Cortex_BA9	BTN3A2	Brain_Frontal_Cortex_BA9	4.9363	7.96e-07	0.00186069333333333
GTExv8.ALL.Brain_Frontal_Cortex_BA9	PRSS16	Brain_Frontal_Cortex_BA9	-4.0188	5.85e-05	0.0163364444444444
GTExv8.ALL.Brain_Frontal_Cortex_BA9	RP1-153G14.4	Brain_Frontal_Cortex_BA9	3.7118	0.000206	0.0354035862068966
GTExv8.ALL.Brain_Frontal_Cortex_BA9	DDAH2	Brain_Frontal_Cortex_BA9	3.6487	0.000264	0.039872
GTExv8.ALL.Brain_Frontal_Cortex_BA9	C4B	Brain_Frontal_Cortex_BA9	-4.1456	3.39e-05	0.0146612666666667
GTExv8.ALL.Brain_Frontal_Cortex_BA9	HLA-DPB2	Brain_Frontal_Cortex_BA9	3.9178	8.94e-05	0.0202531636363636
GTExv8.ALL.Brain_Hippocampus	DDR2	Brain_Hippocampus	-3.72652	0.000194	0.0429137777777778
GTExv8.ALL.Brain_Hippocampus	CCDC71	Brain_Hippocampus	3.71604	0.000202	0.0429137777777778
GTExv8.ALL.Brain_Hippocampus	GPX1	Brain_Hippocampus	4.09667	4.19e-05	0.0160226
GTExv8.ALL.Brain_Hippocampus	GTF2IRD2	Brain_Hippocampus	4.23102	2.33e-05	0.00989991111111111
GTExv8.ALL.Brain_Hippocampus	STAG3	Brain_Hippocampus	3.99234	6.54e-05	0.0208408
GTExv8.ALL.Brain_Hippocampus	OTUD6B-AS1	Brain_Hippocampus	-4.3813	1.18e-05	0.00644617142857143
GTExv8.ALL.Brain_Hippocampus	ZNF503-AS2	Brain_Hippocampus	3.80542	0.000142	0.0362005333333333
GTExv8.ALL.Brain_Hippocampus	POLA2	Brain_Hippocampus	-4.69478	2.67e-06	0.00255252
GTExv8.ALL.Brain_Hippocampus	SUDS3	Brain_Hippocampus	3.91507	9.04e-05	0.0246921142857143
GTExv8.ALL.Brain_Hippocampus	RP11-131L12.3	Brain_Hippocampus	-4.2904	1.78e-05	0.0085084
GTExv8.ALL.Brain_Hippocampus	YLPM1	Brain_Hippocampus	5.0047	5.59e-07	0.00213762
GTExv8.ALL.Brain_Hippocampus	TMED10	Brain_Hippocampus	-3.9408	8.12e-05	0.0238852923076923
GTExv8.ALL.Brain_Hippocampus	RP11-73M18.8	Brain_Hippocampus	4.0375	5.4e-05	0.0187723636363636
GTExv8.ALL.Brain_Hippocampus	SLC12A5	Brain_Hippocampus	4.5637	5.03e-06	0.00320578666666667
GTExv8.ALL.Brain_Hippocampus	CD40	Brain_Hippocampus	-4.5722	4.83e-06	0.00320578666666667
GTExv8.ALL.Brain_Hippocampus	HMGN1	Brain_Hippocampus	-3.759	0.000171	0.040869
GTExv8.ALL.Brain_Hippocampus	BTN3A2	Brain_Hippocampus	4.7668	1.87e-06	0.00238362666666667
GTExv8.ALL.Brain_Hippocampus	ZSCAN9	Brain_Hippocampus	-4.78853	1.68e-06	0.00238362666666667
GTExv8.ALL.Brain_Hypothalamus	KCNN3	Brain_Hypothalamus	-4.0853	4.4e-05	0.0187195555555556
GTExv8.ALL.Brain_Hypothalamus	CCDC36	Brain_Hypothalamus	-4.7864	1.7e-06	0.0065093
GTExv8.ALL.Brain_Hypothalamus	GPX1	Brain_Hypothalamus	4.1764	2.96e-05	0.0161912
GTExv8.ALL.Brain_Hypothalamus	SCAMP1	Brain_Hypothalamus	-4.51415	6.36e-06	0.00917683666666666
GTExv8.ALL.Brain_Hypothalamus	STAG3	Brain_Hypothalamus	4.0056	6.18e-05	0.0207355076923077
GTExv8.ALL.Brain_Hypothalamus	PVRIG	Brain_Hypothalamus	3.7425	0.000182	0.0464585333333333
GTExv8.ALL.Brain_Hypothalamus	GATS	Brain_Hypothalamus	3.9884	6.65e-05	0.0207355076923077
GTExv8.ALL.Brain_Hypothalamus	BRD3	Brain_Hypothalamus	-3.7873	0.000152	0.041572
GTExv8.ALL.Brain_Hypothalamus	C10orf107	Brain_Hypothalamus	-4.18	2.91e-05	0.0161912
GTExv8.ALL.Brain_Hypothalamus	RP11-324O2.3	Brain_Hypothalamus	3.9972	6.41e-05	0.0207355076923077
GTExv8.ALL.Brain_Hypothalamus	SNX15	Brain_Hypothalamus	3.72082	0.000199	0.0476232
GTExv8.ALL.Brain_Hypothalamus	RP11-131L12.3	Brain_Hypothalamus	-4.4879	7.19e-06	0.00917683666666666
GTExv8.ALL.Brain_Hypothalamus	RP11-131L12.4	Brain_Hypothalamus	-4.1438	3.42e-05	0.016369
GTExv8.ALL.Brain_Hypothalamus	SNRPGP2	Brain_Hypothalamus	-4.3124	1.61e-05	0.0123294
GTExv8.ALL.Brain_Hypothalamus	BTN3A2	Brain_Hypothalamus	4.342	1.41e-05	0.0123294
GTExv8.ALL.Brain_Hypothalamus	GTF2H4	Brain_Hypothalamus	3.701	0.000214	0.0482003529411765
GTExv8.ALL.Brain_Hypothalamus	DDX39B	Brain_Hypothalamus	3.975	7.04e-05	0.0207355076923077
GTExv8.ALL.Brain_Nucleus_accumbens_basal_ganglia	NEGR1	Brain_Nucleus_accumbens_basal_ganglia	3.82822	0.000129	0.0294107692307692
GTExv8.ALL.Brain_Nucleus_accumbens_basal_ganglia	NHLH2	Brain_Nucleus_accumbens_basal_ganglia	3.8083	0.00014	0.0294107692307692
GTExv8.ALL.Brain_Nucleus_accumbens_basal_ganglia	KCNN3	Brain_Nucleus_accumbens_basal_ganglia	-4.32082	1.55e-05	0.0105826
GTExv8.ALL.Brain_Nucleus_accumbens_basal_ganglia	PMVK	Brain_Nucleus_accumbens_basal_ganglia	3.65752	0.000255	0.040965
GTExv8.ALL.Brain_Nucleus_accumbens_basal_ganglia	P4HTM	Brain_Nucleus_accumbens_basal_ganglia	-3.8233	0.000132	0.0294107692307692
GTExv8.ALL.Brain_Nucleus_accumbens_basal_ganglia	WDR6	Brain_Nucleus_accumbens_basal_ganglia	3.7541	0.000174	0.0316796
GTExv8.ALL.Brain_Nucleus_accumbens_basal_ganglia	ALDH1L1-AS2	Brain_Nucleus_accumbens_basal_ganglia	3.6768	0.000236	0.0390615757575758
GTExv8.ALL.Brain_Nucleus_accumbens_basal_ganglia	CTD-2310F14.1	Brain_Nucleus_accumbens_basal_ganglia	3.83082	0.000128	0.0294107692307692
GTExv8.ALL.Brain_Nucleus_accumbens_basal_ganglia	SCAMP1	Brain_Nucleus_accumbens_basal_ganglia	-4.82467	1.4e-06	0.00320437333333333
GTExv8.ALL.Brain_Nucleus_accumbens_basal_ganglia	LYRM4	Brain_Nucleus_accumbens_basal_ganglia	4.26615	1.99e-05	0.0120770888888889
GTExv8.ALL.Brain_Nucleus_accumbens_basal_ganglia	DPY19L1	Brain_Nucleus_accumbens_basal_ganglia	4.15388	3.27e-05	0.0131868285714286
GTExv8.ALL.Brain_Nucleus_accumbens_basal_ganglia	STAG3L2	Brain_Nucleus_accumbens_basal_ganglia	4.20657	2.59e-05	0.0128605272727273
GTExv8.ALL.Brain_Nucleus_accumbens_basal_ganglia	PCLO	Brain_Nucleus_accumbens_basal_ganglia	-4.87935	1.06e-06	0.00320437333333333
GTExv8.ALL.Brain_Nucleus_accumbens_basal_ganglia	AP4M1	Brain_Nucleus_accumbens_basal_ganglia	4.62236	3.79e-06	0.0041402
GTExv8.ALL.Brain_Nucleus_accumbens_basal_ganglia	STAG3	Brain_Nucleus_accumbens_basal_ganglia	4.18292	2.88e-05	0.0131088
GTExv8.ALL.Brain_Nucleus_accumbens_basal_ganglia	PVRIG	Brain_Nucleus_accumbens_basal_ganglia	3.74251	0.000182	0.0320672258064516
GTExv8.ALL.Brain_Nucleus_accumbens_basal_ganglia	WDR38	Brain_Nucleus_accumbens_basal_ganglia	3.84547	0.00012	0.0294107692307692
GTExv8.ALL.Brain_Nucleus_accumbens_basal_ganglia	RP11-96B5.3	Brain_Nucleus_accumbens_basal_ganglia	-3.6892	0.000225	0.0384047
GTExv8.ALL.Brain_Nucleus_accumbens_basal_ganglia	C10orf107	Brain_Nucleus_accumbens_basal_ganglia	-4.0302	5.57e-05	0.0190146
GTExv8.ALL.Brain_Nucleus_accumbens_basal_ganglia	RP11-324O2.3	Brain_Nucleus_accumbens_basal_ganglia	3.8476	0.000119	0.0294107692307692
GTExv8.ALL.Brain_Nucleus_accumbens_basal_ganglia	CTNND1	Brain_Nucleus_accumbens_basal_ganglia	-4.11463	3.88e-05	0.0141283733333333
GTExv8.ALL.Brain_Nucleus_accumbens_basal_ganglia	SNX15	Brain_Nucleus_accumbens_basal_ganglia	3.81058	0.000139	0.0294107692307692
GTExv8.ALL.Brain_Nucleus_accumbens_basal_ganglia	SUDS3	Brain_Nucleus_accumbens_basal_ganglia	4.67168	2.99e-06	0.00408284
GTExv8.ALL.Brain_Nucleus_accumbens_basal_ganglia	RP11-131L12.4	Brain_Nucleus_accumbens_basal_ganglia	-4.38704	1.15e-05	0.00897328571428572
GTExv8.ALL.Brain_Nucleus_accumbens_basal_ganglia	RP11-73M18.8	Brain_Nucleus_accumbens_basal_ganglia	4.1463	3.38e-05	0.0131868285714286
GTExv8.ALL.Brain_Nucleus_accumbens_basal_ganglia	C15orf59-AS1	Brain_Nucleus_accumbens_basal_ganglia	3.7847	0.000154	0.0311536296296296
GTExv8.ALL.Brain_Nucleus_accumbens_basal_ganglia	CTB-50L17.8	Brain_Nucleus_accumbens_basal_ganglia	-3.62853	0.000285	0.0444762857142857
GTExv8.ALL.Brain_Nucleus_accumbens_basal_ganglia	PSMG1	Brain_Nucleus_accumbens_basal_ganglia	-3.7625	0.000168	0.0316419310344828
GTExv8.ALL.Brain_Nucleus_accumbens_basal_ganglia	BRWD1-AS2	Brain_Nucleus_accumbens_basal_ganglia	3.9537	7.7e-05	0.0247396470588235
GTExv8.ALL.Brain_Nucleus_accumbens_basal_ganglia	HMGN1	Brain_Nucleus_accumbens_basal_ganglia	-3.8597	0.000114	0.0294107692307692
GTExv8.ALL.Brain_Nucleus_accumbens_basal_ganglia	RP3-402G11.26	Brain_Nucleus_accumbens_basal_ganglia	3.76587	0.000166	0.0316419310344828
GTExv8.ALL.Brain_Nucleus_accumbens_basal_ganglia	HIST1H2AC	Brain_Nucleus_accumbens_basal_ganglia	4.7794	1.76e-06	0.00320437333333333
GTExv8.ALL.Brain_Nucleus_accumbens_basal_ganglia	BTN3A2	Brain_Nucleus_accumbens_basal_ganglia	4.39501	1.11e-05	0.00897328571428572
GTExv8.ALL.Brain_Nucleus_accumbens_basal_ganglia	ZNF184	Brain_Nucleus_accumbens_basal_ganglia	-3.91852	8.91e-05	0.0270369
GTExv8.ALL.Brain_Nucleus_accumbens_basal_ganglia	C4B	Brain_Nucleus_accumbens_basal_ganglia	-4.2076	2.58e-05	0.0128605272727273
GTExv8.ALL.Brain_Putamen_basal_ganglia	KCNN3	Brain_Putamen_basal_ganglia	-4.27157	1.94e-05	0.0131116285714286
GTExv8.ALL.Brain_Putamen_basal_ganglia	AMT	Brain_Putamen_basal_ganglia	-3.6992	0.000216	0.0417028888888889
GTExv8.ALL.Brain_Putamen_basal_ganglia	FAM200B	Brain_Putamen_basal_ganglia	-3.68299	0.000231	0.0417028888888889
GTExv8.ALL.Brain_Putamen_basal_ganglia	SCAMP1	Brain_Putamen_basal_ganglia	-4.82467	1.4e-06	0.00572451
GTExv8.ALL.Brain_Putamen_basal_ganglia	LYRM4	Brain_Putamen_basal_ganglia	4.00849	6.11e-05	0.0213841
GTExv8.ALL.Brain_Putamen_basal_ganglia	DPY19L1	Brain_Putamen_basal_ganglia	3.91496	9.04e-05	0.0251577882352941
GTExv8.ALL.Brain_Putamen_basal_ganglia	GTF2IRD2	Brain_Putamen_basal_ganglia	4.13661	3.52e-05	0.0178359
GTExv8.ALL.Brain_Putamen_basal_ganglia	CNPY4	Brain_Putamen_basal_ganglia	4.20583	2.6e-05	0.0153758
GTExv8.ALL.Brain_Putamen_basal_ganglia	STAG3	Brain_Putamen_basal_ganglia	3.93044	8.48e-05	0.0250743
GTExv8.ALL.Brain_Putamen_basal_ganglia	PVRIG	Brain_Putamen_basal_ganglia	3.79779	0.000146	0.0313966363636364
GTExv8.ALL.Brain_Putamen_basal_ganglia	GATS	Brain_Putamen_basal_ganglia	4.12133	3.77e-05	0.0178359
GTExv8.ALL.Brain_Putamen_basal_ganglia	TNKS	Brain_Putamen_basal_ganglia	-3.8206	0.000133	0.0301882857142857
GTExv8.ALL.Brain_Putamen_basal_ganglia	NBN	Brain_Putamen_basal_ganglia	3.6748	0.000238	0.0417028888888889
GTExv8.ALL.Brain_Putamen_basal_ganglia	C10orf107	Brain_Putamen_basal_ganglia	-4.00296	6.26e-05	0.0213841
GTExv8.ALL.Brain_Putamen_basal_ganglia	RP11-324O2.3	Brain_Putamen_basal_ganglia	3.9839	6.78e-05	0.0213841
GTExv8.ALL.Brain_Putamen_basal_ganglia	SNX15	Brain_Putamen_basal_ganglia	3.8812	0.000104	0.026892
GTExv8.ALL.Brain_Putamen_basal_ganglia	SUDS3	Brain_Putamen_basal_ganglia	4.6717	2.99e-06	0.00572451
GTExv8.ALL.Brain_Putamen_basal_ganglia	RP11-131L12.3	Brain_Putamen_basal_ganglia	-4.3127	1.61e-05	0.0126949
GTExv8.ALL.Brain_Putamen_basal_ganglia	RP11-131L12.4	Brain_Putamen_basal_ganglia	-4.6314	3.63e-06	0.00572451
GTExv8.ALL.Brain_Putamen_basal_ganglia	RP11-950C14.3	Brain_Putamen_basal_ganglia	-3.9879	6.67e-05	0.0213841
GTExv8.ALL.Brain_Putamen_basal_ganglia	NOS2	Brain_Putamen_basal_ganglia	4.03667	5.42e-05	0.0213841
GTExv8.ALL.Brain_Putamen_basal_ganglia	RP11-147L13.13	Brain_Putamen_basal_ganglia	-3.81907	0.000134	0.0301882857142857
GTExv8.ALL.Brain_Putamen_basal_ganglia	ITGB4	Brain_Putamen_basal_ganglia	-3.74914	0.000177	0.0364081304347826
GTExv8.ALL.Brain_Putamen_basal_ganglia	RP11-861E21.2	Brain_Putamen_basal_ganglia	3.6913	0.000223	0.0417028888888889
GTExv8.ALL.Brain_Putamen_basal_ganglia	SLC12A5	Brain_Putamen_basal_ganglia	4.5259	6.01e-06	0.00710833
GTExv8.ALL.Brain_Putamen_basal_ganglia	BTN3A2	Brain_Putamen_basal_ganglia	4.4034	1.07e-05	0.0101243
GTExv8.ALL.Brain_Putamen_basal_ganglia	XXbac-BPG154L12.5	Brain_Putamen_basal_ganglia	-3.8719	0.000108	0.026892
GTExv8.ALL.Brain_Spinal_cord_cervical_c-1	SPATA6	Brain_Spinal_cord_cervical_c-1	3.8899	1e-04	0.03377
GTExv8.ALL.Brain_Spinal_cord_cervical_c-1	LINC01806	Brain_Spinal_cord_cervical_c-1	-3.9125	9.14e-05	0.03377
GTExv8.ALL.Brain_Spinal_cord_cervical_c-1	GTF2IRD2	Brain_Spinal_cord_cervical_c-1	3.97001	7.19e-05	0.0303508
GTExv8.ALL.Brain_Spinal_cord_cervical_c-1	OTUD6B-AS1	Brain_Spinal_cord_cervical_c-1	-4.2486	2.15e-05	0.0145211
GTExv8.ALL.Brain_Spinal_cord_cervical_c-1	SCAI	Brain_Spinal_cord_cervical_c-1	3.84004	0.000123	0.037761
GTExv8.ALL.Brain_Spinal_cord_cervical_c-1	C10orf107	Brain_Spinal_cord_cervical_c-1	-4.02549	5.69e-05	0.0274501857142857
GTExv8.ALL.Brain_Spinal_cord_cervical_c-1	RP11-159N11.4	Brain_Spinal_cord_cervical_c-1	3.80171	0.000144	0.040524
GTExv8.ALL.Brain_Spinal_cord_cervical_c-1	RP11-131L12.3	Brain_Spinal_cord_cervical_c-1	-4.60253	4.17e-06	0.00704105
GTExv8.ALL.Brain_Spinal_cord_cervical_c-1	RP11-73M18.7	Brain_Spinal_cord_cervical_c-1	4.02746	5.64e-05	0.0274501857142857
GTExv8.ALL.Brain_Spinal_cord_cervical_c-1	BPTF	Brain_Spinal_cord_cervical_c-1	-4.34303	1.41e-05	0.0119039
GTExv8.ALL.Brain_Spinal_cord_cervical_c-1	BTN3A2	Brain_Spinal_cord_cervical_c-1	4.9504	7.41e-07	0.00250236
GTExv8.ALL.Brain_Spinal_cord_cervical_c-1	PGBD1	Brain_Spinal_cord_cervical_c-1	-4.4464	8.73e-06	0.00982707
GTExv8.ALL.Brain_Substantia_nigra	KCNN3	Brain_Substantia_nigra	-3.78068	0.000156	0.0364756363636364
GTExv8.ALL.Brain_Substantia_nigra	GTF2IRD2	Brain_Substantia_nigra	4.0591	4.93e-05	0.0288635555555556
GTExv8.ALL.Brain_Substantia_nigra	PVRIG	Brain_Substantia_nigra	3.7877	0.000152	0.0364756363636364
GTExv8.ALL.Brain_Substantia_nigra	GATS	Brain_Substantia_nigra	3.9675	7.26e-05	0.0288635555555556
GTExv8.ALL.Brain_Substantia_nigra	C10orf107	Brain_Substantia_nigra	-3.88859	0.000101	0.0288635555555556
GTExv8.ALL.Brain_Substantia_nigra	PAH	Brain_Substantia_nigra	4.70085	2.59e-06	0.00582558
GTExv8.ALL.Brain_Substantia_nigra	RP11-131L12.3	Brain_Substantia_nigra	-4.4804	7.45e-06	0.00638713333333333
GTExv8.ALL.Brain_Substantia_nigra	RP11-131L12.4	Brain_Substantia_nigra	-4.58536	4.53e-06	0.00582558
GTExv8.ALL.Brain_Substantia_nigra	NOMO3	Brain_Substantia_nigra	-4.0077	6.13e-05	0.0288635555555556
GTExv8.ALL.Brain_Substantia_nigra	BTN3A2	Brain_Substantia_nigra	3.9298	8.5e-05	0.0288635555555556
GTExv8.ALL.Brain_Substantia_nigra	ZNF322	Brain_Substantia_nigra	-3.8963	9.77e-05	0.0288635555555556
GTExv8.ALL.Breast_Mammary_Tissue	PBXIP1	Breast_Mammary_Tissue	-4.00526	6.19e-05	0.022569919047619
GTExv8.ALL.Breast_Mammary_Tissue	ABHD1	Breast_Mammary_Tissue	-4.2122	2.53e-05	0.0149017
GTExv8.ALL.Breast_Mammary_Tissue	CCDC36	Breast_Mammary_Tissue	-4.29809	1.72e-05	0.0121815909090909
GTExv8.ALL.Breast_Mammary_Tissue	GMPPB	Breast_Mammary_Tissue	3.7057	0.000211	0.0455166111111111
GTExv8.ALL.Breast_Mammary_Tissue	KIF2A	Breast_Mammary_Tissue	3.69214	0.000222	0.045942
GTExv8.ALL.Breast_Mammary_Tissue	SCAMP1-AS1	Breast_Mammary_Tissue	-4.96171	6.99e-07	0.00178408
GTExv8.ALL.Breast_Mammary_Tissue	NDST1	Breast_Mammary_Tissue	4.08225	4.46e-05	0.0195254
GTExv8.ALL.Breast_Mammary_Tissue	GTF2IRD2	Breast_Mammary_Tissue	3.79538	0.000147	0.0331052647058824
GTExv8.ALL.Breast_Mammary_Tissue	SPDYE12P	Breast_Mammary_Tissue	3.84565	0.00012	0.0287137
GTExv8.ALL.Breast_Mammary_Tissue	RP11-229D13.3	Breast_Mammary_Tissue	3.96397	7.37e-05	0.0240876458333333
GTExv8.ALL.Breast_Mammary_Tissue	MDH2	Breast_Mammary_Tissue	4.21418	2.51e-05	0.0149017
GTExv8.ALL.Breast_Mammary_Tissue	OTUD6B-AS1	Breast_Mammary_Tissue	3.85671	0.000115	0.028652
GTExv8.ALL.Breast_Mammary_Tissue	PRPS1P2	Breast_Mammary_Tissue	-3.94599	7.95e-05	0.0243493
GTExv8.ALL.Breast_Mammary_Tissue	FBXO18	Breast_Mammary_Tissue	3.92885	8.54e-05	0.0251503
GTExv8.ALL.Breast_Mammary_Tissue	C10orf107	Breast_Mammary_Tissue	-4.01663	5.9e-05	0.022569919047619
GTExv8.ALL.Breast_Mammary_Tissue	ANKK1	Breast_Mammary_Tissue	-5.45919	4.78e-08	0.000366005
GTExv8.ALL.Breast_Mammary_Tissue	SUDS3	Breast_Mammary_Tissue	3.85496	0.000116	0.028652
GTExv8.ALL.Breast_Mammary_Tissue	RP11-131L12.3	Breast_Mammary_Tissue	-4.18581	2.84e-05	0.0155327714285714
GTExv8.ALL.Breast_Mammary_Tissue	RP11-131L12.4	Breast_Mammary_Tissue	-4.47764	7.55e-06	0.00722629
GTExv8.ALL.Breast_Mammary_Tissue	CTD-2298J14.2	Breast_Mammary_Tissue	-3.80986	0.000139	0.0322522121212121
GTExv8.ALL.Breast_Mammary_Tissue	PROX2	Breast_Mammary_Tissue	-4.63189	3.62e-06	0.00565341833333333
GTExv8.ALL.Breast_Mammary_Tissue	RP11-73M18.6	Breast_Mammary_Tissue	4.03123	5.55e-05	0.0223665
GTExv8.ALL.Breast_Mammary_Tissue	NPIPB4	Breast_Mammary_Tissue	-4.62199	3.8e-06	0.00565341833333333
GTExv8.ALL.Breast_Mammary_Tissue	KPNA2	Breast_Mammary_Tissue	-4.38542	1.16e-05	0.00986902222222222
GTExv8.ALL.Breast_Mammary_Tissue	AC145343.2	Breast_Mammary_Tissue	4.07553	4.59e-05	0.0195254
GTExv8.ALL.Breast_Mammary_Tissue	LINC00674	Breast_Mammary_Tissue	3.9013	9.57e-05	0.0262525714285714
GTExv8.ALL.Breast_Mammary_Tissue	RP11-147L13.13	Breast_Mammary_Tissue	4.12385	3.73e-05	0.0190404066666667
GTExv8.ALL.Breast_Mammary_Tissue	ACTR5	Breast_Mammary_Tissue	3.86769	0.00011	0.028652
GTExv8.ALL.Breast_Mammary_Tissue	CD40	Breast_Mammary_Tissue	-4.59014	4.43e-06	0.00565341833333333
GTExv8.ALL.Breast_Mammary_Tissue	CDH22	Breast_Mammary_Tissue	4.09438	4.23e-05	0.0195254
GTExv8.ALL.Breast_Mammary_Tissue	BTN3A2	Breast_Mammary_Tissue	5.15653	2.52e-07	0.000964782
GTExv8.ALL.Breast_Mammary_Tissue	BTN2A3P	Breast_Mammary_Tissue	3.9584	7.55e-05	0.0240876458333333
GTExv8.ALL.Breast_Mammary_Tissue	HCG11	Breast_Mammary_Tissue	-4.52748	5.97e-06	0.00653032714285714
GTExv8.ALL.Breast_Mammary_Tissue	ZNF602P	Breast_Mammary_Tissue	3.97405	7.07e-05	0.0240876458333333
GTExv8.ALL.Breast_Mammary_Tissue	ZSCAN26	Breast_Mammary_Tissue	3.70214	0.000214	0.0455166111111111
GTExv8.ALL.Breast_Mammary_Tissue	ZKSCAN3	Breast_Mammary_Tissue	4.29479	1.75e-05	0.0121815909090909
GTExv8.ALL.Breast_Mammary_Tissue	FLOT1	Breast_Mammary_Tissue	-3.90057	9.6e-05	0.0262525714285714
GTExv8.ALL.Cells_Cultured_fibroblasts	FAM43B	Cells_Cultured_fibroblasts	4.07739	4.55e-05	0.0260415166666667
GTExv8.ALL.Cells_Cultured_fibroblasts	PBXIP1	Cells_Cultured_fibroblasts	-3.9638	7.38e-05	0.0273639857142857
GTExv8.ALL.Cells_Cultured_fibroblasts	PLA2R1	Cells_Cultured_fibroblasts	3.82253	0.000132	0.0370384864864865
GTExv8.ALL.Cells_Cultured_fibroblasts	MAP3K20	Cells_Cultured_fibroblasts	-3.84102	0.000123	0.0354718333333333
GTExv8.ALL.Cells_Cultured_fibroblasts	TCTA	Cells_Cultured_fibroblasts	-3.89504	9.82e-05	0.0318598
GTExv8.ALL.Cells_Cultured_fibroblasts	BSN-AS2	Cells_Cultured_fibroblasts	4.43433	9.24e-06	0.0106588533333333
GTExv8.ALL.Cells_Cultured_fibroblasts	RSRC1	Cells_Cultured_fibroblasts	-3.96603	7.31e-05	0.0273639857142857
GTExv8.ALL.Cells_Cultured_fibroblasts	TJAP1	Cells_Cultured_fibroblasts	4.1	4.05e-05	0.0257107176470588
GTExv8.ALL.Cells_Cultured_fibroblasts	GTF2IRD2	Cells_Cultured_fibroblasts	3.90671	9.36e-05	0.0318598
GTExv8.ALL.Cells_Cultured_fibroblasts	RP11-229D13.3	Cells_Cultured_fibroblasts	4.01193	6.02e-05	0.0260415166666667
GTExv8.ALL.Cells_Cultured_fibroblasts	PRPS1P2	Cells_Cultured_fibroblasts	-4.0508	5.1e-05	0.0260415166666667
GTExv8.ALL.Cells_Cultured_fibroblasts	C10orf107	Cells_Cultured_fibroblasts	-4.06483	4.81e-05	0.0260415166666667
GTExv8.ALL.Cells_Cultured_fibroblasts	RELT	Cells_Cultured_fibroblasts	3.83919	0.000123	0.0354718333333333
GTExv8.ALL.Cells_Cultured_fibroblasts	RP11-131L12.3	Cells_Cultured_fibroblasts	-4.1948	2.73e-05	0.0218022
GTExv8.ALL.Cells_Cultured_fibroblasts	RP11-131L12.4	Cells_Cultured_fibroblasts	-4.58891	4.46e-06	0.00578796
GTExv8.ALL.Cells_Cultured_fibroblasts	LRFN5	Cells_Cultured_fibroblasts	-3.72899	0.000192	0.0498336
GTExv8.ALL.Cells_Cultured_fibroblasts	RTN1	Cells_Cultured_fibroblasts	4.03916	5.36e-05	0.0260415166666667
GTExv8.ALL.Cells_Cultured_fibroblasts	YLPM1	Cells_Cultured_fibroblasts	-4.6085	4.06e-06	0.00578796
GTExv8.ALL.Cells_Cultured_fibroblasts	CKB	Cells_Cultured_fibroblasts	-3.90589	9.39e-05	0.0318598
GTExv8.ALL.Cells_Cultured_fibroblasts	RP11-73M18.6	Cells_Cultured_fibroblasts	3.78637	0.000153	0.0407293846153846
GTExv8.ALL.Cells_Cultured_fibroblasts	RP11-73M18.8	Cells_Cultured_fibroblasts	3.9723	7.12e-05	0.0273639857142857
GTExv8.ALL.Cells_Cultured_fibroblasts	GLYR1	Cells_Cultured_fibroblasts	3.88184	0.000104	0.0320620588235294
GTExv8.ALL.Cells_Cultured_fibroblasts	AC145343.2	Cells_Cultured_fibroblasts	4.17385	3e-05	0.0222471428571429
GTExv8.ALL.Cells_Cultured_fibroblasts	LINC00674	Cells_Cultured_fibroblasts	4.35064	1.36e-05	0.0141195
GTExv8.ALL.Cells_Cultured_fibroblasts	RP11-147L13.11	Cells_Cultured_fibroblasts	4.09537	4.21e-05	0.0257107176470588
GTExv8.ALL.Cells_Cultured_fibroblasts	RP11-147L13.12	Cells_Cultured_fibroblasts	4.02105	5.79e-05	0.0260415166666667
GTExv8.ALL.Cells_Cultured_fibroblasts	RP11-147L13.13	Cells_Cultured_fibroblasts	4.15197	3.3e-05	0.0228404
GTExv8.ALL.Cells_Cultured_fibroblasts	LRRC37A16P	Cells_Cultured_fibroblasts	4.03183	5.53e-05	0.0260415166666667
GTExv8.ALL.Cells_Cultured_fibroblasts	CCDC68	Cells_Cultured_fibroblasts	-4.74475	2.09e-06	0.00578796
GTExv8.ALL.Cells_Cultured_fibroblasts	ZHX3	Cells_Cultured_fibroblasts	4.65043	3.31e-06	0.00578796
GTExv8.ALL.Cells_Cultured_fibroblasts	CD40	Cells_Cultured_fibroblasts	-4.9953	5.87e-07	0.00578796
GTExv8.ALL.Cells_Cultured_fibroblasts	BTN3A2	Cells_Cultured_fibroblasts	4.80655	1.54e-06	0.00578796
GTExv8.ALL.Cells_Cultured_fibroblasts	HCG11	Cells_Cultured_fibroblasts	-4.21445	2.5e-05	0.0216291666666667
GTExv8.ALL.Cells_Cultured_fibroblasts	CTA-14H9.5	Cells_Cultured_fibroblasts	-4.61689	3.9e-06	0.00578796
GTExv8.ALL.Cells_Cultured_fibroblasts	HIST1H2BN	Cells_Cultured_fibroblasts	4.60951	4.04e-06	0.00578796
GTExv8.ALL.Cells_Cultured_fibroblasts	ZSCAN12P1	Cells_Cultured_fibroblasts	4.21921	2.45e-05	0.0216291666666667
GTExv8.ALL.Cells_Cultured_fibroblasts	ZKSCAN4	Cells_Cultured_fibroblasts	-3.99088	6.58e-05	0.0273254
GTExv8.ALL.Cells_Cultured_fibroblasts	HCG20	Cells_Cultured_fibroblasts	3.90057	9.6e-05	0.0318598
GTExv8.ALL.Cells_Cultured_fibroblasts	GPANK1	Cells_Cultured_fibroblasts	3.87981	0.000105	0.0320620588235294
GTExv8.ALL.Cells_Cultured_fibroblasts	HSPA1A	Cells_Cultured_fibroblasts	3.8121	0.000138	0.037703052631579
GTExv8.ALL.Cells_EBV-transformed_lymphocytes	KLHDC8B	Cells_EBV-transformed_lymphocytes	3.91655	8.98e-05	0.0477494571428572
GTExv8.ALL.Cells_EBV-transformed_lymphocytes	MYH15	Cells_EBV-transformed_lymphocytes	3.97614	7e-05	0.0477494571428572
GTExv8.ALL.Cells_EBV-transformed_lymphocytes	GOLGA1	Cells_EBV-transformed_lymphocytes	-3.9009	9.58e-05	0.0477494571428572
GTExv8.ALL.Cells_EBV-transformed_lymphocytes	PRPS1P2	Cells_EBV-transformed_lymphocytes	-4.0495	5.13e-05	0.0477494571428572
GTExv8.ALL.Cells_EBV-transformed_lymphocytes	RP11-131L12.3	Cells_EBV-transformed_lymphocytes	-4.6717	2.99e-06	0.00521605
GTExv8.ALL.Cells_EBV-transformed_lymphocytes	ZFYVE21	Cells_EBV-transformed_lymphocytes	3.9522	7.75e-05	0.0477494571428572
GTExv8.ALL.Cells_EBV-transformed_lymphocytes	BTN3A2	Cells_EBV-transformed_lymphocytes	5.439	5.36e-08	0.00018701
GTExv8.ALL.Colon_Sigmoid	WDR6	Colon_Sigmoid	3.8219	0.000132	0.0457625909090909
GTExv8.ALL.Colon_Sigmoid	QRICH1	Colon_Sigmoid	3.895	9.82e-05	0.0406412777777778
GTExv8.ALL.Colon_Sigmoid	GPX1	Colon_Sigmoid	4.1406	3.46e-05	0.024264
GTExv8.ALL.Colon_Sigmoid	NICN1	Colon_Sigmoid	-3.8463	0.00012	0.0457452631578947
GTExv8.ALL.Colon_Sigmoid	SCAMP1	Colon_Sigmoid	-4.82467	1.4e-06	0.00253505
GTExv8.ALL.Colon_Sigmoid	TMEM184A	Colon_Sigmoid	4.10654	4.02e-05	0.024264
GTExv8.ALL.Colon_Sigmoid	GTF2IRD2	Colon_Sigmoid	3.81096	0.000138	0.0457625909090909
GTExv8.ALL.Colon_Sigmoid	STAG3	Colon_Sigmoid	3.93407	8.35e-05	0.0377994
GTExv8.ALL.Colon_Sigmoid	PRPS1P2	Colon_Sigmoid	-4.16189	3.16e-05	0.024264
GTExv8.ALL.Colon_Sigmoid	C10orf107	Colon_Sigmoid	-4.06	4.89e-05	0.0272448230769231
GTExv8.ALL.Colon_Sigmoid	ANKK1	Colon_Sigmoid	-5.3761	7.61e-08	0.000551192
GTExv8.ALL.Colon_Sigmoid	SUDS3	Colon_Sigmoid	4.57151	4.84e-06	0.00701122
GTExv8.ALL.Colon_Sigmoid	RP11-131L12.3	Colon_Sigmoid	-3.80934	0.000139	0.0457625909090909
GTExv8.ALL.Colon_Sigmoid	RP11-131L12.4	Colon_Sigmoid	-4.14377	3.42e-05	0.024264
GTExv8.ALL.Colon_Sigmoid	AC145343.2	Colon_Sigmoid	3.9704	7.18e-05	0.0346698266666667
GTExv8.ALL.Colon_Sigmoid	LINC00674	Colon_Sigmoid	4.1208	3.77e-05	0.024264
GTExv8.ALL.Colon_Sigmoid	RP11-147L13.13	Colon_Sigmoid	3.8883	0.000101	0.0406412777777778
GTExv8.ALL.Colon_Sigmoid	CD40	Colon_Sigmoid	-5.07504	3.87e-07	0.000934347
GTExv8.ALL.Colon_Sigmoid	BRWD1-AS2	Colon_Sigmoid	3.9936	6.51e-05	0.03368
GTExv8.ALL.Colon_Sigmoid	BTN3A2	Colon_Sigmoid	5.1605	2.46e-07	0.000890889
GTExv8.ALL.Colon_Sigmoid	CTA-14H9.5	Colon_Sigmoid	-4.3317	1.48e-05	0.0178660666666667
GTExv8.ALL.Colon_Sigmoid	HMGN4	Colon_Sigmoid	4.1805	2.91e-05	0.024264
GTExv8.ALL.Colon_Transverse	DMAP1	Colon_Transverse	4.15209	3.29e-05	0.0196992
GTExv8.ALL.Colon_Transverse	METTL21A	Colon_Transverse	-3.7	0.000215	0.0398057142857143
GTExv8.ALL.Colon_Transverse	CCDC36	Colon_Transverse	-4.056	4.99e-05	0.0228248470588235
GTExv8.ALL.Colon_Transverse	CD47	Colon_Transverse	3.73891	0.000185	0.0368861538461538
GTExv8.ALL.Colon_Transverse	DIMT1	Colon_Transverse	4.11948	3.8e-05	0.0196992
GTExv8.ALL.Colon_Transverse	GNA12	Colon_Transverse	-3.9494	7.83e-05	0.0272484
GTExv8.ALL.Colon_Transverse	TMEM106B	Colon_Transverse	4.3461	1.39e-05	0.0153576
GTExv8.ALL.Colon_Transverse	GTF2IRD2	Colon_Transverse	3.7713	0.000162	0.034992
GTExv8.ALL.Colon_Transverse	PMS2P5	Colon_Transverse	3.7489	0.000178	0.0368861538461538
GTExv8.ALL.Colon_Transverse	RCC1L	Colon_Transverse	3.8153	0.000136	0.033777
GTExv8.ALL.Colon_Transverse	GJC3	Colon_Transverse	3.953	7.72e-05	0.0272484
GTExv8.ALL.Colon_Transverse	RP11-1149O23.3	Colon_Transverse	-3.77226	0.000162	0.034992
GTExv8.ALL.Colon_Transverse	PRPS1P2	Colon_Transverse	-4.11999	3.79e-05	0.0196992
GTExv8.ALL.Colon_Transverse	C10orf107	Colon_Transverse	-4.21165	2.54e-05	0.0196992
GTExv8.ALL.Colon_Transverse	UBE2L6	Colon_Transverse	-3.82437	0.000131	0.033777
GTExv8.ALL.Colon_Transverse	SNX15	Colon_Transverse	4.0309	5.56e-05	0.0240192
GTExv8.ALL.Colon_Transverse	RP11-629G13.1	Colon_Transverse	-5.12734	2.94e-07	0.00120917
GTExv8.ALL.Colon_Transverse	ANKK1	Colon_Transverse	-5.11674	3.11e-07	0.00120917
GTExv8.ALL.Colon_Transverse	RP11-131L12.3	Colon_Transverse	-3.93229	8.41e-05	0.0272484
GTExv8.ALL.Colon_Transverse	RP11-131L12.4	Colon_Transverse	-4.12226	3.75e-05	0.0196992
GTExv8.ALL.Colon_Transverse	TRIM13	Colon_Transverse	-3.70271	0.000213	0.0398057142857143
GTExv8.ALL.Colon_Transverse	RP11-950C14.7	Colon_Transverse	3.94227	8.07e-05	0.0272484
GTExv8.ALL.Colon_Transverse	KLC1	Colon_Transverse	3.98533	6.74e-05	0.0262051
GTExv8.ALL.Colon_Transverse	RP11-73M18.6	Colon_Transverse	3.9021	9.54e-05	0.0274752
GTExv8.ALL.Colon_Transverse	RP11-73M18.7	Colon_Transverse	3.91074	9.2e-05	0.0274752
GTExv8.ALL.Colon_Transverse	RMDN3	Colon_Transverse	4.01404	5.97e-05	0.0244330105263158
GTExv8.ALL.Colon_Transverse	TGM5	Colon_Transverse	3.74333	0.000182	0.0368861538461538
GTExv8.ALL.Colon_Transverse	UBE2Q2L	Colon_Transverse	3.77939	0.000157	0.034992
GTExv8.ALL.Colon_Transverse	NPIPB4	Colon_Transverse	-4.44809	8.66e-06	0.0147744
GTExv8.ALL.Colon_Transverse	TTLL6	Colon_Transverse	-4.06659	4.77e-05	0.0228248470588235
GTExv8.ALL.Colon_Transverse	AC145343.2	Colon_Transverse	4.38934	1.14e-05	0.0147744
GTExv8.ALL.Colon_Transverse	C18orf54	Colon_Transverse	3.8482	0.000119	0.033048
GTExv8.ALL.Colon_Transverse	CCDC68	Colon_Transverse	-4.2779	1.89e-05	0.0163296
GTExv8.ALL.Colon_Transverse	ACTR5	Colon_Transverse	3.8332	0.000126	0.033777
GTExv8.ALL.Colon_Transverse	EMILIN3	Colon_Transverse	4.3169	1.58e-05	0.0153576
GTExv8.ALL.Colon_Transverse	CD40	Colon_Transverse	-4.1397	3.48e-05	0.0196992
GTExv8.ALL.Colon_Transverse	C21orf91	Colon_Transverse	3.78038	0.000157	0.034992
GTExv8.ALL.Colon_Transverse	EP300	Colon_Transverse	3.80979	0.000139	0.033777
GTExv8.ALL.Colon_Transverse	RP4-695O20.1	Colon_Transverse	-3.70156	0.000214	0.0398057142857143
GTExv8.ALL.Colon_Transverse	BTN3A2	Colon_Transverse	4.8543	1.21e-06	0.00313632
GTExv8.ALL.Colon_Transverse	BTN2A3P	Colon_Transverse	4.4084	1.04e-05	0.0147744
GTExv8.ALL.Colon_Transverse	HLA-DPB1	Colon_Transverse	-3.9091	9.26e-05	0.0274752
GTExv8.ALL.Esophagus_Gastroesophageal_Junction	CCDC36	Esophagus_Gastroesophageal_Junction	-4.72841	2.26e-06	0.00423298
GTExv8.ALL.Esophagus_Gastroesophageal_Junction	RP11-3B7.1	Esophagus_Gastroesophageal_Junction	-4.77052	1.84e-06	0.00423298
GTExv8.ALL.Esophagus_Gastroesophageal_Junction	TCTA	Esophagus_Gastroesophageal_Junction	-3.89752	9.72e-05	0.0364111
GTExv8.ALL.Esophagus_Gastroesophageal_Junction	SCAMP1	Esophagus_Gastroesophageal_Junction	-4.26595	1.99e-05	0.0165656444444444
GTExv8.ALL.Esophagus_Gastroesophageal_Junction	PMS2P11	Esophagus_Gastroesophageal_Junction	-3.86126	0.000113	0.0403140952380952
GTExv8.ALL.Esophagus_Gastroesophageal_Junction	C7orf61	Esophagus_Gastroesophageal_Junction	-4.05285	5.06e-05	0.0222997176470588
GTExv8.ALL.Esophagus_Gastroesophageal_Junction	SLC12A9	Esophagus_Gastroesophageal_Junction	4.03621	5.43e-05	0.0226008666666667
GTExv8.ALL.Esophagus_Gastroesophageal_Junction	NBN	Esophagus_Gastroesophageal_Junction	4.12988	3.63e-05	0.0194256857142857
GTExv8.ALL.Esophagus_Gastroesophageal_Junction	PRPS1P2	Esophagus_Gastroesophageal_Junction	-4.07996	4.5e-05	0.0210712
GTExv8.ALL.Esophagus_Gastroesophageal_Junction	C10orf107	Esophagus_Gastroesophageal_Junction	-4.15717	3.22e-05	0.0191910461538462
GTExv8.ALL.Esophagus_Gastroesophageal_Junction	ANKK1	Esophagus_Gastroesophageal_Junction	-3.9471	7.91e-05	0.0311903789473684
GTExv8.ALL.Esophagus_Gastroesophageal_Junction	SUDS3	Esophagus_Gastroesophageal_Junction	4.46794	7.9e-06	0.00964595
GTExv8.ALL.Esophagus_Gastroesophageal_Junction	RP11-131L12.3	Esophagus_Gastroesophageal_Junction	-4.42803	9.51e-06	0.00964595
GTExv8.ALL.Esophagus_Gastroesophageal_Junction	RP11-131L12.4	Esophagus_Gastroesophageal_Junction	-4.19592	2.72e-05	0.0185256727272727
GTExv8.ALL.Esophagus_Gastroesophageal_Junction	PGF	Esophagus_Gastroesophageal_Junction	-4.1093	3.97e-05	0.0198288266666667
GTExv8.ALL.Esophagus_Gastroesophageal_Junction	NPIPB4	Esophagus_Gastroesophageal_Junction	-4.15	3.33e-05	0.0191910461538462
GTExv8.ALL.Esophagus_Gastroesophageal_Junction	LRRC37A16P	Esophagus_Gastroesophageal_Junction	4.41051	1.03e-05	0.00964595
GTExv8.ALL.Esophagus_Gastroesophageal_Junction	CD40	Esophagus_Gastroesophageal_Junction	-4.5741	4.78e-06	0.00716235
GTExv8.ALL.Esophagus_Gastroesophageal_Junction	BTN3A2	Esophagus_Gastroesophageal_Junction	5.33902	9.35e-08	0.000700502
GTExv8.ALL.Esophagus_Gastroesophageal_Junction	PRSS16	Esophagus_Gastroesophageal_Junction	-4.79987	1.59e-06	0.00423298
GTExv8.ALL.Esophagus_Gastroesophageal_Junction	AL022393.9	Esophagus_Gastroesophageal_Junction	3.84158	0.000122	0.0415465454545455
GTExv8.ALL.Esophagus_Gastroesophageal_Junction	ZKSCAN3	Esophagus_Gastroesophageal_Junction	4.2252	2.39e-05	0.0179059
GTExv8.ALL.Esophagus_Mucosa	PBXIP1	Esophagus_Mucosa	-4.08802	4.35e-05	0.0257468823529412
GTExv8.ALL.Esophagus_Mucosa	ACSL3	Esophagus_Mucosa	4.04379	5.26e-05	0.0294034
GTExv8.ALL.Esophagus_Mucosa	CCDC36	Esophagus_Mucosa	-3.9338	8.36e-05	0.0358459
GTExv8.ALL.Esophagus_Mucosa	RP11-3B7.1	Esophagus_Mucosa	-4.83153	1.35e-06	0.00339593
GTExv8.ALL.Esophagus_Mucosa	TCTA	Esophagus_Mucosa	-3.89869	9.67e-05	0.0358459
GTExv8.ALL.Esophagus_Mucosa	GLO1	Esophagus_Mucosa	3.86501	0.000111	0.0358459
GTExv8.ALL.Esophagus_Mucosa	AC073842.19	Esophagus_Mucosa	4.02483	5.7e-05	0.0296829
GTExv8.ALL.Esophagus_Mucosa	CYP7B1	Esophagus_Mucosa	-3.88934	0.000101	0.0358459
GTExv8.ALL.Esophagus_Mucosa	PRPS1P2	Esophagus_Mucosa	-4.1332	3.58e-05	0.0240146
GTExv8.ALL.Esophagus_Mucosa	BRD3	Esophagus_Mucosa	-3.8433	0.000121	0.036894
GTExv8.ALL.Esophagus_Mucosa	C10orf107	Esophagus_Mucosa	-4.01663	5.9e-05	0.0296829
GTExv8.ALL.Esophagus_Mucosa	RP11-324O2.3	Esophagus_Mucosa	3.90568	9.4e-05	0.0358459
GTExv8.ALL.Esophagus_Mucosa	VTI1A	Esophagus_Mucosa	4.24572	2.18e-05	0.0185309
GTExv8.ALL.Esophagus_Mucosa	AP000662.4	Esophagus_Mucosa	-4.518	6.24e-06	0.0104645
GTExv8.ALL.Esophagus_Mucosa	MED19	Esophagus_Mucosa	-4.26	2.04e-05	0.0185309
GTExv8.ALL.Esophagus_Mucosa	TMX2	Esophagus_Mucosa	4.8736	1.1e-06	0.00339593
GTExv8.ALL.Esophagus_Mucosa	SNX15	Esophagus_Mucosa	3.8812	0.000104	0.0358459
GTExv8.ALL.Esophagus_Mucosa	ANKK1	Esophagus_Mucosa	4.9978	5.8e-07	0.00291798
GTExv8.ALL.Esophagus_Mucosa	SUDS3	Esophagus_Mucosa	4.17248	3.01e-05	0.0232144714285714
GTExv8.ALL.Esophagus_Mucosa	RP11-131L12.3	Esophagus_Mucosa	-3.89948	9.64e-05	0.0358459
GTExv8.ALL.Esophagus_Mucosa	RP11-131L12.4	Esophagus_Mucosa	-4.3409	1.42e-05	0.01786
GTExv8.ALL.Esophagus_Mucosa	AREL1	Esophagus_Mucosa	4.78604	1.7e-06	0.00342108
GTExv8.ALL.Esophagus_Mucosa	ACYP1	Esophagus_Mucosa	-3.92811	8.56e-05	0.0358459
GTExv8.ALL.Esophagus_Mucosa	ACTR5	Esophagus_Mucosa	4.10406	4.06e-05	0.0255323
GTExv8.ALL.Esophagus_Mucosa	HMGN1	Esophagus_Mucosa	-3.8597	0.000114	0.0358459
GTExv8.ALL.Esophagus_Mucosa	BTN3A2	Esophagus_Mucosa	5.05329	4.34e-07	0.00291798
GTExv8.ALL.Esophagus_Mucosa	BTN2A3P	Esophagus_Mucosa	3.9584	7.55e-05	0.0358459
GTExv8.ALL.Esophagus_Mucosa	HIST1H2BK	Esophagus_Mucosa	-4.24213	2.21e-05	0.0185309
GTExv8.ALL.Esophagus_Mucosa	PRSS16	Esophagus_Mucosa	-4.24936	2.14e-05	0.0185309
GTExv8.ALL.Esophagus_Mucosa	TOB2P1	Esophagus_Mucosa	-4.39044	1.13e-05	0.0162429428571429
GTExv8.ALL.Esophagus_Mucosa	LINC00243	Esophagus_Mucosa	-3.90057	9.6e-05	0.0358459
GTExv8.ALL.Esophagus_Mucosa	HCP5	Esophagus_Mucosa	4.15646	3.23e-05	0.0232144714285714
GTExv8.ALL.Esophagus_Mucosa	DAXX	Esophagus_Mucosa	-3.8687	0.000109	0.0358459
GTExv8.ALL.Esophagus_Muscularis	ERI3	Esophagus_Muscularis	4.55302	5.29e-06	0.00617778
GTExv8.ALL.Esophagus_Muscularis	KLHDC8B	Esophagus_Muscularis	4.2467	2.17e-05	0.0118216777777778
GTExv8.ALL.Esophagus_Muscularis	CCDC36	Esophagus_Muscularis	-4.6799	2.87e-06	0.00617778
GTExv8.ALL.Esophagus_Muscularis	RP11-3B7.1	Esophagus_Muscularis	-4.12785	3.66e-05	0.0156043304347826
GTExv8.ALL.Esophagus_Muscularis	RHOA	Esophagus_Muscularis	4.06064	4.89e-05	0.0191805
GTExv8.ALL.Esophagus_Muscularis	TCTA	Esophagus_Muscularis	-3.72852	0.000193	0.0461599512195122
GTExv8.ALL.Esophagus_Muscularis	PDCL3P4	Esophagus_Muscularis	3.79548	0.000147	0.0400411666666667
GTExv8.ALL.Esophagus_Muscularis	CPEB2	Esophagus_Muscularis	-4.01776	5.88e-05	0.0221766461538462
GTExv8.ALL.Esophagus_Muscularis	KIF2A	Esophagus_Muscularis	4.35968	1.3e-05	0.009806
GTExv8.ALL.Esophagus_Muscularis	DIMT1	Esophagus_Muscularis	4.25316	2.11e-05	0.0118216777777778
GTExv8.ALL.Esophagus_Muscularis	SCAMP1	Esophagus_Muscularis	-4.53781	5.68e-06	0.00617778
GTExv8.ALL.Esophagus_Muscularis	NDST1	Esophagus_Muscularis	4.32392	1.53e-05	0.0107165571428571
GTExv8.ALL.Esophagus_Muscularis	TMEM170B	Esophagus_Muscularis	3.69084	0.000224	0.0499214545454545
GTExv8.ALL.Esophagus_Muscularis	GTF2IRD2	Esophagus_Muscularis	3.86421	0.000111	0.0320137058823529
GTExv8.ALL.Esophagus_Muscularis	GTF2IRD2B	Esophagus_Muscularis	-4.23105	2.33e-05	0.0120252526315789
GTExv8.ALL.Esophagus_Muscularis	GAL3ST4	Esophagus_Muscularis	4.20583	2.6e-05	0.0121407619047619
GTExv8.ALL.Esophagus_Muscularis	NBN	Esophagus_Muscularis	3.71001	0.000207	0.0478897674418605
GTExv8.ALL.Esophagus_Muscularis	UNQ6494	Esophagus_Muscularis	-3.91089	9.2e-05	0.0291016774193548
GTExv8.ALL.Esophagus_Muscularis	PTCH1	Esophagus_Muscularis	3.70707	0.00021	0.0478897674418605
GTExv8.ALL.Esophagus_Muscularis	PRPS1P2	Esophagus_Muscularis	-4.16858	3.07e-05	0.0136838272727273
GTExv8.ALL.Esophagus_Muscularis	C10orf107	Esophagus_Muscularis	-3.88282	0.000103	0.0306066060606061
GTExv8.ALL.Esophagus_Muscularis	AP000662.4	Esophagus_Muscularis	-5	5.7e-07	0.00279471
GTExv8.ALL.Esophagus_Muscularis	ANKK1	Esophagus_Muscularis	-3.96	7.63e-05	0.0267214
GTExv8.ALL.Esophagus_Muscularis	SUDS3	Esophagus_Muscularis	4.4916	7.07e-06	0.00630258363636364
GTExv8.ALL.Esophagus_Muscularis	RP11-131L12.3	Esophagus_Muscularis	-3.88816	0.000101	0.0306066060606061
GTExv8.ALL.Esophagus_Muscularis	RP11-131L12.4	Esophagus_Muscularis	-4.21124	2.54e-05	0.0121407619047619
GTExv8.ALL.Esophagus_Muscularis	KLC1	Esophagus_Muscularis	4.11029	3.95e-05	0.0161390416666667
GTExv8.ALL.Esophagus_Muscularis	RP11-111A22.1	Esophagus_Muscularis	-3.94232	8.07e-05	0.0272877310344828
GTExv8.ALL.Esophagus_Muscularis	UBE2Q2L	Esophagus_Muscularis	3.81257	0.000138	0.0386636571428571
GTExv8.ALL.Esophagus_Muscularis	KPNA2	Esophagus_Muscularis	-4.45597	8.35e-06	0.00682334166666667
GTExv8.ALL.Esophagus_Muscularis	AC145343.2	Esophagus_Muscularis	4.26643	1.99e-05	0.0118216777777778
GTExv8.ALL.Esophagus_Muscularis	RP11-147L13.13	Esophagus_Muscularis	3.76318	0.000168	0.0427441025641026
GTExv8.ALL.Esophagus_Muscularis	MAFB	Esophagus_Muscularis	4.24848	2.15e-05	0.0118216777777778
GTExv8.ALL.Esophagus_Muscularis	SPATA25	Esophagus_Muscularis	3.99066	6.59e-05	0.0239339037037037
GTExv8.ALL.Esophagus_Muscularis	NEURL2	Esophagus_Muscularis	3.76048	0.00017	0.0427441025641026
GTExv8.ALL.Esophagus_Muscularis	RP3-337O18.9	Esophagus_Muscularis	3.73875	0.000185	0.0453527
GTExv8.ALL.Esophagus_Muscularis	CD40	Esophagus_Muscularis	-4.54108	5.6e-06	0.00617778
GTExv8.ALL.Esophagus_Muscularis	BTN3A2	Esophagus_Muscularis	5.4935	3.94e-08	0.000386356
GTExv8.ALL.Esophagus_Muscularis	HCG11	Esophagus_Muscularis	-3.7815	0.000156	0.0413442162162162
GTExv8.ALL.Esophagus_Muscularis	PRSS16	Esophagus_Muscularis	-4.6065	4.09e-06	0.00617778
GTExv8.ALL.Esophagus_Muscularis	HIST1H3H	Esophagus_Muscularis	4.6939	2.68e-06	0.00617778
GTExv8.ALL.Esophagus_Muscularis	AL022393.9	Esophagus_Muscularis	4.5298	5.9e-06	0.00617778
GTExv8.ALL.Esophagus_Muscularis	NKAPL	Esophagus_Muscularis	4.5162	6.3e-06	0.00617778
GTExv8.ALL.Esophagus_Muscularis	FLOT1	Esophagus_Muscularis	-3.9307	8.47e-05	0.0276856066666667
GTExv8.ALL.Heart_Atrial_Appendage	PLA2R1	Heart_Atrial_Appendage	4.16333	3.14e-05	0.0168454
GTExv8.ALL.Heart_Atrial_Appendage	ACSL3	Heart_Atrial_Appendage	-3.79646	0.000147	0.0401992
GTExv8.ALL.Heart_Atrial_Appendage	CCDC36	Heart_Atrial_Appendage	-4.5625	5.06e-06	0.00645740333333333
GTExv8.ALL.Heart_Atrial_Appendage	RP11-3B7.1	Heart_Atrial_Appendage	-4.1366	3.52e-05	0.0168454
GTExv8.ALL.Heart_Atrial_Appendage	RP11-234A1.1	Heart_Atrial_Appendage	3.7955	0.000147	0.0401992
GTExv8.ALL.Heart_Atrial_Appendage	NPM1	Heart_Atrial_Appendage	-4.3303	1.49e-05	0.00950744166666667
GTExv8.ALL.Heart_Atrial_Appendage	DPY19L2P1	Heart_Atrial_Appendage	3.9103	9.22e-05	0.0306945826086957
GTExv8.ALL.Heart_Atrial_Appendage	GTF2IRD2	Heart_Atrial_Appendage	3.94665	7.93e-05	0.0276000045454546
GTExv8.ALL.Heart_Atrial_Appendage	OTUD6B-AS1	Heart_Atrial_Appendage	-3.95498	7.65e-05	0.0276000045454546
GTExv8.ALL.Heart_Atrial_Appendage	SLC26A7	Heart_Atrial_Appendage	-4.33596	1.45e-05	0.00950744166666667
GTExv8.ALL.Heart_Atrial_Appendage	PRPS1P2	Heart_Atrial_Appendage	-4.08346	4.44e-05	0.0188872666666667
GTExv8.ALL.Heart_Atrial_Appendage	C10orf107	Heart_Atrial_Appendage	-4.11095	3.94e-05	0.0177462235294118
GTExv8.ALL.Heart_Atrial_Appendage	ZDHHC5	Heart_Atrial_Appendage	-4.06591	4.78e-05	0.0192634
GTExv8.ALL.Heart_Atrial_Appendage	MED19	Heart_Atrial_Appendage	-4.59742	4.28e-06	0.00645740333333333
GTExv8.ALL.Heart_Atrial_Appendage	RAB30	Heart_Atrial_Appendage	4.24085	2.23e-05	0.0131347
GTExv8.ALL.Heart_Atrial_Appendage	RP11-159N11.4	Heart_Atrial_Appendage	5.03839	4.69e-07	0.00179557
GTExv8.ALL.Heart_Atrial_Appendage	ANKK1	Heart_Atrial_Appendage	-4.78754	1.69e-06	0.00323508
GTExv8.ALL.Heart_Atrial_Appendage	RP11-131L12.3	Heart_Atrial_Appendage	-4.04178	5.3e-05	0.0202911
GTExv8.ALL.Heart_Atrial_Appendage	RP11-131L12.4	Heart_Atrial_Appendage	-4.14377	3.42e-05	0.0168454
GTExv8.ALL.Heart_Atrial_Appendage	DLST	Heart_Atrial_Appendage	-4.4617	8.13e-06	0.00770804666666667
GTExv8.ALL.Heart_Atrial_Appendage	NPIPB4	Heart_Atrial_Appendage	-3.82269	0.000132	0.0401992
GTExv8.ALL.Heart_Atrial_Appendage	BPTF	Heart_Atrial_Appendage	-4.40871	1.04e-05	0.00796328
GTExv8.ALL.Heart_Atrial_Appendage	AC145343.2	Heart_Atrial_Appendage	4.43845	9.06e-06	0.00770804666666667
GTExv8.ALL.Heart_Atrial_Appendage	CCDC68	Heart_Atrial_Appendage	-3.80019	0.000145	0.0401992
GTExv8.ALL.Heart_Atrial_Appendage	CD40	Heart_Atrial_Appendage	-4.86484	1.15e-06	0.00293518333333333
GTExv8.ALL.Heart_Atrial_Appendage	BTN3A2	Heart_Atrial_Appendage	5.4748	4.38e-08	0.000335377
GTExv8.ALL.Heart_Atrial_Appendage	BTN2A3P	Heart_Atrial_Appendage	3.8978	9.71e-05	0.0309789458333333
GTExv8.ALL.Heart_Atrial_Appendage	HMGN4	Heart_Atrial_Appendage	4.471	7.78e-06	0.00770804666666667
GTExv8.ALL.Heart_Left_Ventricle	ITGB1BP1	Heart_Left_Ventricle	-3.74952	0.000177	0.046659962962963
GTExv8.ALL.Heart_Left_Ventricle	ACSL3	Heart_Left_Ventricle	-4.19351	2.75e-05	0.0168425
GTExv8.ALL.Heart_Left_Ventricle	CCDC36	Heart_Left_Ventricle	-5.00939	5.46e-07	0.00142599833333333
GTExv8.ALL.Heart_Left_Ventricle	RP11-3B7.1	Heart_Left_Ventricle	-4.98034	6.35e-07	0.00142599833333333
GTExv8.ALL.Heart_Left_Ventricle	NICN1	Heart_Left_Ventricle	-4.47392	7.68e-06	0.00599593
GTExv8.ALL.Heart_Left_Ventricle	DIMT1	Heart_Left_Ventricle	3.71636	0.000202	0.0486026428571429
GTExv8.ALL.Heart_Left_Ventricle	IPO11	Heart_Left_Ventricle	3.98592	6.72e-05	0.0286916941176471
GTExv8.ALL.Heart_Left_Ventricle	SCAMP1-AS1	Heart_Left_Ventricle	-3.98606	6.72e-05	0.0286916941176471
GTExv8.ALL.Heart_Left_Ventricle	NDST1	Heart_Left_Ventricle	4.48345	7.34e-06	0.00599593
GTExv8.ALL.Heart_Left_Ventricle	GTF2IRD2	Heart_Left_Ventricle	3.89275	9.91e-05	0.0370909277777778
GTExv8.ALL.Heart_Left_Ventricle	PMS2P5	Heart_Left_Ventricle	3.98013	6.89e-05	0.0286916941176471
GTExv8.ALL.Heart_Left_Ventricle	RCC1L	Heart_Left_Ventricle	4.77636	1.78e-06	0.00299797
GTExv8.ALL.Heart_Left_Ventricle	PRPS1P2	Heart_Left_Ventricle	-4.07911	4.52e-05	0.0234240307692308
GTExv8.ALL.Heart_Left_Ventricle	ZDHHC5	Heart_Left_Ventricle	-4.51136	6.44e-06	0.00599593
GTExv8.ALL.Heart_Left_Ventricle	MED19	Heart_Left_Ventricle	-4.43596	9.17e-06	0.00617783
GTExv8.ALL.Heart_Left_Ventricle	ARL2	Heart_Left_Ventricle	-3.96816	7.24e-05	0.0286916941176471
GTExv8.ALL.Heart_Left_Ventricle	SNX15	Heart_Left_Ventricle	3.73642	0.000187	0.046659962962963
GTExv8.ALL.Heart_Left_Ventricle	RP11-131L12.3	Heart_Left_Ventricle	-3.85435	0.000116	0.0382784090909091
GTExv8.ALL.Heart_Left_Ventricle	RP11-131L12.4	Heart_Left_Ventricle	-4.48027	7.45e-06	0.00599593
GTExv8.ALL.Heart_Left_Ventricle	PXN	Heart_Left_Ventricle	-3.82363	0.000132	0.0386645217391304
GTExv8.ALL.Heart_Left_Ventricle	KLF12	Heart_Left_Ventricle	-3.7418	0.000183	0.046659962962963
GTExv8.ALL.Heart_Left_Ventricle	DLST	Heart_Left_Ventricle	-4.465	8.01e-06	0.00599593
GTExv8.ALL.Heart_Left_Ventricle	SMIM5	Heart_Left_Ventricle	-3.8542	0.000116	0.0382784090909091
GTExv8.ALL.Heart_Left_Ventricle	GALK1	Heart_Left_Ventricle	-3.77976	0.000157	0.0440712083333333
GTExv8.ALL.Heart_Left_Ventricle	CD40	Heart_Left_Ventricle	-4.1372	3.52e-05	0.0197618666666667
GTExv8.ALL.Heart_Left_Ventricle	BTN3A2	Heart_Left_Ventricle	5.2995	1.16e-07	0.000781492
GTExv8.ALL.Heart_Left_Ventricle	HMGN4	Heart_Left_Ventricle	3.836	0.000125	0.0382784090909091
GTExv8.ALL.Heart_Left_Ventricle	ZNF165	Heart_Left_Ventricle	3.8381	0.000124	0.0382784090909091
GTExv8.ALL.Kidney_Cortex	LINC01806	Kidney_Cortex	-3.9577	7.57e-05	0.0178778166666667
GTExv8.ALL.Kidney_Cortex	AMT	Kidney_Cortex	-4.79904	1.59e-06	0.00112652
GTExv8.ALL.Kidney_Cortex	NICN1	Kidney_Cortex	-3.55278	0.000381	0.041529
GTExv8.ALL.Kidney_Cortex	GTF2IRD2	Kidney_Cortex	4.2311	2.33e-05	0.0097773
GTExv8.ALL.Kidney_Cortex	C10orf107	Kidney_Cortex	-4.0187	5.85e-05	0.0165789
GTExv8.ALL.Kidney_Cortex	RP11-324O2.3	Kidney_Cortex	3.6363	0.000277	0.0377866666666667
GTExv8.ALL.Kidney_Cortex	RP11-131L12.3	Kidney_Cortex	-4.1922	2.76e-05	0.0097773
GTExv8.ALL.Kidney_Cortex	CD40	Kidney_Cortex	-3.62022	0.000294	0.0377866666666667
GTExv8.ALL.Kidney_Cortex	BTN3A2	Kidney_Cortex	5.6394	1.71e-08	2.42307e-05
GTExv8.ALL.Kidney_Cortex	ZNF322	Kidney_Cortex	-3.7505	0.000177	0.0358298571428571
GTExv8.ALL.Kidney_Cortex	CYP21A1P	Kidney_Cortex	3.5993	0.000319	0.0377866666666667
GTExv8.ALL.Kidney_Cortex	STK19B	Kidney_Cortex	3.5984	0.00032	0.0377866666666667
GTExv8.ALL.Kidney_Cortex	RNF5	Kidney_Cortex	3.6487	0.000264	0.0377866666666667
GTExv8.ALL.Liver	KIF2A	Liver	4.073	4.64e-05	0.0173493818181818
GTExv8.ALL.Liver	HIBADH	Liver	3.9455	7.96e-05	0.0272829
GTExv8.ALL.Liver	PMS2P5	Liver	4.2311	2.33e-05	0.0119791
GTExv8.ALL.Liver	MED19	Liver	-4.60917	4.04e-06	0.00500758
GTExv8.ALL.Liver	ANKK1	Liver	-5.29556	1.19e-07	0.000489447
GTExv8.ALL.Liver	RP11-131L12.3	Liver	-4.2	2.67e-05	0.0122019
GTExv8.ALL.Liver	RP11-131L12.4	Liver	-4.4832	7.35e-06	0.00604611
GTExv8.ALL.Liver	BTN3A2	Liver	4.8982	9.67e-07	0.00198864
GTExv8.ALL.Liver	BTN2A3P	Liver	4.3632	1.28e-05	0.00752091428571429
GTExv8.ALL.Liver	HMGN4	Liver	4.4382	9.07e-06	0.00621749
GTExv8.ALL.Liver	PRSS16	Liver	-4.0916	4.28e-05	0.0173493818181818
GTExv8.ALL.Liver	ZSCAN26	Liver	4.5703	4.87e-06	0.00500758
GTExv8.ALL.Lung	NEGR1	Lung	3.91514	9.04e-05	0.0272410181818182
GTExv8.ALL.Lung	NDUFAF3	Lung	-3.99482	6.47e-05	0.0262711
GTExv8.ALL.Lung	KLHDC8B	Lung	4.16717	3.08e-05	0.0186475
GTExv8.ALL.Lung	CCDC36	Lung	-3.93174	8.43e-05	0.0272410181818182
GTExv8.ALL.Lung	RP11-3B7.1	Lung	-4.01232	6.01e-05	0.0262711
GTExv8.ALL.Lung	GPX1	Lung	4.40675	1.05e-05	0.0141672
GTExv8.ALL.Lung	MYH15	Lung	-3.86241	0.000112	0.0309984
GTExv8.ALL.Lung	NDST1	Lung	3.90983	9.24e-05	0.0272410181818182
GTExv8.ALL.Lung	TMEM184A	Lung	3.91696	8.97e-05	0.0272410181818182
GTExv8.ALL.Lung	HOXA1	Lung	-4.18867	2.81e-05	0.0184699
GTExv8.ALL.Lung	GTF2IRD2	Lung	3.87054	0.000109	0.0309984
GTExv8.ALL.Lung	RCC1L	Lung	3.78231	0.000155	0.0384996153846154
GTExv8.ALL.Lung	CASD1	Lung	3.78397	0.000154	0.0384996153846154
GTExv8.ALL.Lung	LHFPL3-AS1	Lung	3.73804	0.000185	0.042803023255814
GTExv8.ALL.Lung	OTUD6B-AS1	Lung	4.07114	4.68e-05	0.0238606105263158
GTExv8.ALL.Lung	SLC26A7	Lung	-3.92404	8.71e-05	0.0272410181818182
GTExv8.ALL.Lung	PRPS1P2	Lung	-4.23038	2.33e-05	0.0177346615384615
GTExv8.ALL.Lung	PPP6C	Lung	3.73574	0.000187	0.042803023255814
GTExv8.ALL.Lung	VDAC2	Lung	-3.92433	8.7e-05	0.0272410181818182
GTExv8.ALL.Lung	RP11-324O2.3	Lung	3.71992	0.000199	0.0438116590909091
GTExv8.ALL.Lung	ZDHHC5	Lung	4.38346	1.17e-05	0.0141672
GTExv8.ALL.Lung	SNX15	Lung	3.80167	0.000144	0.0384861891891892
GTExv8.ALL.Lung	ANKK1	Lung	-5.53872	3.05e-08	0.000243628
GTExv8.ALL.Lung	WSB2	Lung	3.73177	0.00019	0.042803023255814
GTExv8.ALL.Lung	RP11-131L12.3	Lung	-4.18442	2.86e-05	0.0184699
GTExv8.ALL.Lung	RP11-131L12.4	Lung	-4.59824	4.26e-06	0.0103167
GTExv8.ALL.Lung	TRIAP1	Lung	-4.02547	5.69e-05	0.0262471571428571
GTExv8.ALL.Lung	RP11-73M18.6	Lung	3.98394	6.78e-05	0.0262711
GTExv8.ALL.Lung	RP11-73M18.8	Lung	4.22627	2.38e-05	0.0177346615384615
GTExv8.ALL.Lung	AC145343.2	Lung	4.35647	1.32e-05	0.0142076
GTExv8.ALL.Lung	LINC00674	Lung	3.98822	6.66e-05	0.0262711
GTExv8.ALL.Lung	RP11-147L13.13	Lung	4.42021	9.86e-06	0.0141672
GTExv8.ALL.Lung	SAP30BP	Lung	3.79526	0.000147	0.0384861891891892
GTExv8.ALL.Lung	ACTR5	Lung	3.91	9.28e-05	0.0272410181818182
GTExv8.ALL.Lung	CD40	Lung	-4.4	1.1e-05	0.0141672
GTExv8.ALL.Lung	HFE	Lung	4.13638	3.53e-05	0.0201147705882353
GTExv8.ALL.Lung	BTN3A2	Lung	5.45022	5.03e-08	0.000243628
GTExv8.ALL.Lung	HCG11	Lung	-4.05425	5.03e-05	0.0243628
GTExv8.ALL.Lung	HMGN4	Lung	4.25145	2.12e-05	0.0177346615384615
GTExv8.ALL.Lung	FLOT1	Lung	-3.97283	7.1e-05	0.0264529615384615
GTExv8.ALL.Lung	GPANK1	Lung	4.25815	2.06e-05	0.0177346615384615
GTExv8.ALL.Lung	ABHD16A	Lung	4.07588	4.58e-05	0.0238606105263158
GTExv8.ALL.Lung	C4B	Lung	-4.71485	2.42e-06	0.00781418
GTExv8.ALL.Lung	DAXX	Lung	-3.76688	0.000165	0.0399589
GTExv8.ALL.Minor_Salivary_Gland	AC009299.2	Minor_Salivary_Gland	-3.79727	0.000146	0.0458773636363636
GTExv8.ALL.Minor_Salivary_Gland	PMS2P5	Minor_Salivary_Gland	3.79927	0.000145	0.0458773636363636
GTExv8.ALL.Minor_Salivary_Gland	PPP6C	Minor_Salivary_Gland	4.4503	8.57e-06	0.0054413
GTExv8.ALL.Minor_Salivary_Gland	C10orf107	Minor_Salivary_Gland	-3.85626	0.000115	0.0458773636363636
GTExv8.ALL.Minor_Salivary_Gland	MED19	Minor_Salivary_Gland	-5.0137	5.34e-07	0.000916611
GTExv8.ALL.Minor_Salivary_Gland	RP11-131L12.3	Minor_Salivary_Gland	-4.22738	2.36e-05	0.0115741142857143
GTExv8.ALL.Minor_Salivary_Gland	RP11-131L12.4	Minor_Salivary_Gland	-4.63388	3.59e-06	0.00410815666666667
GTExv8.ALL.Minor_Salivary_Gland	BTN3A2	Minor_Salivary_Gland	5.3301	9.81e-08	0.000336777
GTExv8.ALL.Minor_Salivary_Gland	BTN2A3P	Minor_Salivary_Gland	4.4279	9.51e-06	0.0054413
GTExv8.ALL.Minor_Salivary_Gland	HCG11	Minor_Salivary_Gland	-4.5589	5.14e-06	0.00441141
GTExv8.ALL.Minor_Salivary_Gland	CTA-14H9.5	Minor_Salivary_Gland	-3.7967	0.000147	0.0458773636363636
GTExv8.ALL.Muscle_Skeletal	USP19	Muscle_Skeletal	-4.81861	1.45e-06	0.00224580833333333
GTExv8.ALL.Muscle_Skeletal	KLHDC8B	Muscle_Skeletal	4.5757	4.75e-06	0.0056455
GTExv8.ALL.Muscle_Skeletal	NDST1	Muscle_Skeletal	3.8943	9.85e-05	0.0495626666666667
GTExv8.ALL.Muscle_Skeletal	TMEM184A	Muscle_Skeletal	3.91696	8.97e-05	0.0491982352941176
GTExv8.ALL.Muscle_Skeletal	GTF2IRD2	Muscle_Skeletal	4.19009	2.79e-05	0.0216062
GTExv8.ALL.Muscle_Skeletal	ZKSCAN1	Muscle_Skeletal	3.95508	7.65e-05	0.0473943
GTExv8.ALL.Muscle_Skeletal	PVRIG	Muscle_Skeletal	4.13818	3.5e-05	0.0250196153846154
GTExv8.ALL.Muscle_Skeletal	DUPD1	Muscle_Skeletal	-3.88157	0.000104	0.0495626666666667
GTExv8.ALL.Muscle_Skeletal	ZDHHC5	Muscle_Skeletal	-5.1177	3.09e-07	0.000717884
GTExv8.ALL.Muscle_Skeletal	ANKK1	Muscle_Skeletal	-5.5381	3.06e-08	0.000142183
GTExv8.ALL.Muscle_Skeletal	RP11-131L12.3	Muscle_Skeletal	-3.8677	0.00011	0.0495626666666667
GTExv8.ALL.Muscle_Skeletal	RP11-131L12.4	Muscle_Skeletal	-4.3768	1.2e-05	0.0123906666666667
GTExv8.ALL.Muscle_Skeletal	RTN1	Muscle_Skeletal	-3.91603	9e-05	0.0491982352941176
GTExv8.ALL.Muscle_Skeletal	DLST	Muscle_Skeletal	-4.57089	4.86e-06	0.0056455
GTExv8.ALL.Muscle_Skeletal	CD40	Muscle_Skeletal	-4.81845	1.45e-06	0.00224580833333333
GTExv8.ALL.Muscle_Skeletal	BRWD1-AS2	Muscle_Skeletal	3.8633	0.000112	0.0495626666666667
GTExv8.ALL.Muscle_Skeletal	BTN3A2	Muscle_Skeletal	5.23	1.72e-07	0.000532798666666667
GTExv8.ALL.Muscle_Skeletal	CTA-14H9.5	Muscle_Skeletal	6.02	1.74e-09	1.616982e-05
GTExv8.ALL.Muscle_Skeletal	HMGN4	Muscle_Skeletal	4.3	1.7e-05	0.0153756909090909
GTExv8.ALL.Muscle_Skeletal	APOM	Muscle_Skeletal	4.08	4.6e-05	0.0305341428571429
GTExv8.ALL.Muscle_Skeletal	C4B	Muscle_Skeletal	-4.29	1.82e-05	0.0153756909090909
GTExv8.ALL.Nerve_Tibial	PBXIP1	Nerve_Tibial	-3.92201	8.78e-05	0.0360507
GTExv8.ALL.Nerve_Tibial	AC007879.5	Nerve_Tibial	3.98239	6.82e-05	0.0329743384615385
GTExv8.ALL.Nerve_Tibial	NDUFAF3	Nerve_Tibial	-4.06317	4.84e-05	0.0301791
GTExv8.ALL.Nerve_Tibial	KLHDC8B	Nerve_Tibial	4.30499	1.67e-05	0.0158238923076923
GTExv8.ALL.Nerve_Tibial	CCDC36	Nerve_Tibial	-4.83153	1.35e-06	0.0032848
GTExv8.ALL.Nerve_Tibial	RP11-3B7.1	Nerve_Tibial	-4.85975	1.18e-06	0.0032848
GTExv8.ALL.Nerve_Tibial	RHOA	Nerve_Tibial	3.93303	8.39e-05	0.0356372482758621
GTExv8.ALL.Nerve_Tibial	RP11-384F7.2	Nerve_Tibial	-4.54614	5.46e-06	0.00560469
GTExv8.ALL.Nerve_Tibial	KIF2A	Nerve_Tibial	5.07713	3.83e-07	0.0018477
GTExv8.ALL.Nerve_Tibial	ERGIC1	Nerve_Tibial	-3.75005	0.000177	0.0498319090909091
GTExv8.ALL.Nerve_Tibial	MAFK	Nerve_Tibial	3.78788	0.000152	0.0480086153846154
GTExv8.ALL.Nerve_Tibial	GTF2IRD2	Nerve_Tibial	3.75958	0.00017	0.0498319090909091
GTExv8.ALL.Nerve_Tibial	RCC1L	Nerve_Tibial	5.17008	2.34e-07	0.0018477
GTExv8.ALL.Nerve_Tibial	GTF2IRD2B	Nerve_Tibial	-4.23684	2.27e-05	0.0174762
GTExv8.ALL.Nerve_Tibial	POR	Nerve_Tibial	-3.7489	0.000178	0.0498319090909091
GTExv8.ALL.Nerve_Tibial	STAG3	Nerve_Tibial	-3.8168	0.000135	0.0437613157894737
GTExv8.ALL.Nerve_Tibial	OTUD6B-AS1	Nerve_Tibial	4.01751	5.88e-05	0.0301791
GTExv8.ALL.Nerve_Tibial	PRPS1P2	Nerve_Tibial	-4.10313	4.08e-05	0.0279208
GTExv8.ALL.Nerve_Tibial	FBXO18	Nerve_Tibial	3.88544	0.000102	0.036954
GTExv8.ALL.Nerve_Tibial	C10orf107	Nerve_Tibial	-4.24406	2.2e-05	0.0174762
GTExv8.ALL.Nerve_Tibial	SORCS3	Nerve_Tibial	-3.87888	0.000105	0.036954
GTExv8.ALL.Nerve_Tibial	ACSL5	Nerve_Tibial	3.88579	0.000102	0.036954
GTExv8.ALL.Nerve_Tibial	ZDHHC5	Nerve_Tibial	4.6074	4.08e-06	0.00475922727272727
GTExv8.ALL.Nerve_Tibial	ANKK1	Nerve_Tibial	-5.04633	4.5e-07	0.0018477
GTExv8.ALL.Nerve_Tibial	RP11-131L12.3	Nerve_Tibial	-4.24008	2.23e-05	0.0174762
GTExv8.ALL.Nerve_Tibial	RP11-131L12.4	Nerve_Tibial	-4.12226	3.75e-05	0.0271720588235294
GTExv8.ALL.Nerve_Tibial	RTN1	Nerve_Tibial	-3.93883	8.19e-05	0.0356372482758621
GTExv8.ALL.Nerve_Tibial	YLPM1	Nerve_Tibial	4.65641	3.22e-06	0.00475922727272727
GTExv8.ALL.Nerve_Tibial	PROX2	Nerve_Tibial	-4.59901	4.25e-06	0.00475922727272727
GTExv8.ALL.Nerve_Tibial	RP11-73M18.6	Nerve_Tibial	4.02803	5.62e-05	0.0301791
GTExv8.ALL.Nerve_Tibial	AC145343.2	Nerve_Tibial	4.05573	5e-05	0.0301791
GTExv8.ALL.Nerve_Tibial	LINC00674	Nerve_Tibial	3.85825	0.000114	0.039007
GTExv8.ALL.Nerve_Tibial	RP11-147L13.13	Nerve_Tibial	4.02105	5.79e-05	0.0301791
GTExv8.ALL.Nerve_Tibial	CD40	Nerve_Tibial	-4.60865	4.05e-06	0.00475922727272727
GTExv8.ALL.Nerve_Tibial	BTN3A2	Nerve_Tibial	4.7983	1.6e-06	0.0032848
GTExv8.ALL.Nerve_Tibial	BTN2A3P	Nerve_Tibial	3.76755	0.000165	0.0498319090909091
GTExv8.ALL.Nerve_Tibial	HMGN4	Nerve_Tibial	3.84336	0.000121	0.0402831891891892
GTExv8.ALL.Nerve_Tibial	AL022393.9	Nerve_Tibial	3.96033	7.48e-05	0.0341254222222222
GTExv8.ALL.Nerve_Tibial	ZSCAN9	Nerve_Tibial	-4.76563	1.88e-06	0.00330826285714286
GTExv8.ALL.Nerve_Tibial	PGBD1	Nerve_Tibial	-3.97768	6.96e-05	0.0329743384615385
GTExv8.ALL.Nerve_Tibial	PPP1R18	Nerve_Tibial	3.90057	9.6e-05	0.036954
GTExv8.ALL.Nerve_Tibial	GPANK1	Nerve_Tibial	3.76594	0.000166	0.0498319090909091
GTExv8.ALL.Nerve_Tibial	ABHD16A	Nerve_Tibial	4.02942	5.59e-05	0.0301791
GTExv8.ALL.Nerve_Tibial	DDAH2	Nerve_Tibial	3.91029	9.22e-05	0.0366361161290323
GTExv8.ALL.Ovary	SCCPDH	Ovary	-3.56207	0.000368	0.0457881212121212
GTExv8.ALL.Ovary	DPYSL5	Ovary	-3.77091	0.000163	0.0292775652173913
GTExv8.ALL.Ovary	KHK	Ovary	-3.82777	0.000129	0.0292775652173913
GTExv8.ALL.Ovary	CGREF1	Ovary	-3.64147	0.000271	0.0397402142857143
GTExv8.ALL.Ovary	SYN2	Ovary	3.60101	0.000317	0.0406751
GTExv8.ALL.Ovary	KLHDC8B	Ovary	3.79544	0.000147	0.0292775652173913
GTExv8.ALL.Ovary	AMT	Ovary	-3.6141	0.000301	0.0400003870967742
GTExv8.ALL.Ovary	NICN1	Ovary	-3.80816	0.00014	0.0292775652173913
GTExv8.ALL.Ovary	SCAMP1-AS1	Ovary	-4.0487	5.15e-05	0.0176215833333333
GTExv8.ALL.Ovary	SAMD5	Ovary	-3.65516	0.000257	0.039083037037037
GTExv8.ALL.Ovary	GTF2IRD2	Ovary	3.63206	0.000281	0.039785724137931
GTExv8.ALL.Ovary	TAF6	Ovary	-3.8168	0.000135	0.0292775652173913
GTExv8.ALL.Ovary	CYP7B1	Ovary	-3.78	0.000157	0.0292775652173913
GTExv8.ALL.Ovary	OTUD6B-AS1	Ovary	3.85671	0.000115	0.0292775652173913
GTExv8.ALL.Ovary	PRPS1P2	Ovary	-4.1467	3.37e-05	0.0168346
GTExv8.ALL.Ovary	RP11-324O2.3	Ovary	4.1068	4.01e-05	0.0168346
GTExv8.ALL.Ovary	SNX15	Ovary	3.69356	0.000221	0.034901
GTExv8.ALL.Ovary	RP11-713P17.4	Ovary	4.22517	2.39e-05	0.0163555666666667
GTExv8.ALL.Ovary	RP11-131L12.3	Ovary	-3.8	0.000144	0.0292775652173913
GTExv8.ALL.Ovary	RP11-131L12.4	Ovary	-4.27	1.98e-05	0.0162598
GTExv8.ALL.Ovary	KLC1	Ovary	4.14635	3.38e-05	0.0168346
GTExv8.ALL.Ovary	UBE2Q2L	Ovary	3.7089	0.000208	0.0341619
GTExv8.ALL.Ovary	MRC2	Ovary	4.1016	4.1e-05	0.0168346
GTExv8.ALL.Ovary	RP11-147L13.13	Ovary	4.45	8.59e-06	0.0117568466666667
GTExv8.ALL.Ovary	RP13-638C3.5	Ovary	-3.7692	0.000164	0.0292775652173913
GTExv8.ALL.Ovary	CCDC68	Ovary	-3.7311	0.000191	0.0326769166666667
GTExv8.ALL.Ovary	MC4R	Ovary	-3.8833	0.000103	0.0292775652173913
GTExv8.ALL.Ovary	BTN3A2	Ovary	4.84977	1.24e-06	0.00509144
GTExv8.ALL.Ovary	BTN2A3P	Ovary	4.37084	1.24e-05	0.0127286
GTExv8.ALL.Ovary	ZNF322	Ovary	-3.89149	9.96e-05	0.0292775652173913
GTExv8.ALL.Ovary	RP1-153G14.4	Ovary	3.61337	0.000302	0.0400003870967742
GTExv8.ALL.Ovary	AL022393.9	Ovary	4.05168	5.09e-05	0.0176215833333333
GTExv8.ALL.Ovary	ZSCAN9	Ovary	-4.70057	2.59e-06	0.00531727
GTExv8.ALL.Pancreas	KCNN3	Pancreas	-3.93615	8.28e-05	0.0409505142857143
GTExv8.ALL.Pancreas	DALRD3	Pancreas	-3.83895	0.000124	0.0476986666666667
GTExv8.ALL.Pancreas	RP11-384F7.2	Pancreas	-3.78292	0.000155	0.0487827272727273
GTExv8.ALL.Pancreas	TMEM106B	Pancreas	4.24291	2.21e-05	0.0228492
GTExv8.ALL.Pancreas	GTF2IRD2	Pancreas	3.78733	0.000152	0.0487827272727273
GTExv8.ALL.Pancreas	RCC1L	Pancreas	3.91794	8.93e-05	0.0412209
GTExv8.ALL.Pancreas	GTF2IRD2B	Pancreas	-4.00085	6.31e-05	0.0336080307692308
GTExv8.ALL.Pancreas	STAG3	Pancreas	3.81875	0.000134	0.0487827272727273
GTExv8.ALL.Pancreas	SLC12A9	Pancreas	4.59698	4.29e-06	0.0104691
GTExv8.ALL.Pancreas	CYP7B1	Pancreas	-3.79206	0.000149	0.0487827272727273
GTExv8.ALL.Pancreas	PRPS1P2	Pancreas	-4.19105	2.78e-05	0.0228492
GTExv8.ALL.Pancreas	C10orf107	Pancreas	-4.01663	5.9e-05	0.0336080307692308
GTExv8.ALL.Pancreas	ANKK1	Pancreas	-4.15168	3.3e-05	0.0228492
GTExv8.ALL.Pancreas	RP11-131L12.3	Pancreas	-4.47741	7.56e-06	0.0104691
GTExv8.ALL.Pancreas	RP11-131L12.4	Pancreas	-4.49517	6.95e-06	0.0104691
GTExv8.ALL.Pancreas	RP11-894P9.1	Pancreas	-4.15261	3.29e-05	0.0228492
GTExv8.ALL.Pancreas	RP11-147L13.11	Pancreas	-3.87887	0.000105	0.0454387
GTExv8.ALL.Pancreas	CCDC68	Pancreas	-3.8473	0.000119	0.0476986666666667
GTExv8.ALL.Pancreas	BTN3A2	Pancreas	5.48512	4.13e-08	0.000285961
GTExv8.ALL.Pancreas	HMGN4	Pancreas	4.54391	5.52e-06	0.0104691
GTExv8.ALL.Pancreas	ZNF204P	Pancreas	-4.02187	5.77e-05	0.0336080307692308
GTExv8.ALL.Pancreas	FLOT1	Pancreas	-4.16366	3.13e-05	0.0228492
GTExv8.ALL.Pituitary	KCNN3	Pituitary	3.75032	0.000177	0.0392392
GTExv8.ALL.Pituitary	DCST1-AS1	Pituitary	-4.12713	3.67e-05	0.015825
GTExv8.ALL.Pituitary	PLA2R1	Pituitary	3.68105	0.000232	0.0441345882352941
GTExv8.ALL.Pituitary	METTL21A	Pituitary	-3.77992	0.000157	0.0376102222222222
GTExv8.ALL.Pituitary	GPX1	Pituitary	3.63008	0.000283	0.0481695789473684
GTExv8.ALL.Pituitary	FBXL17	Pituitary	3.80259	0.000143	0.036997
GTExv8.ALL.Pituitary	IGIP	Pituitary	3.91763	8.94e-05	0.0262836
GTExv8.ALL.Pituitary	NDUFA2	Pituitary	3.79137	0.00015	0.0373153846153846
GTExv8.ALL.Pituitary	RP11-1252I4.2	Pituitary	-3.62142	0.000293	0.0485929230769231
GTExv8.ALL.Pituitary	RP11-423H2.3	Pituitary	-3.65969	0.000253	0.0454556666666667
GTExv8.ALL.Pituitary	DPY19L1	Pituitary	4.35761	1.31e-05	0.0105913
GTExv8.ALL.Pituitary	GTF2IRD2	Pituitary	4.0892	4.33e-05	0.0164743764705882
GTExv8.ALL.Pituitary	STAG3L2	Pituitary	3.76824	0.000164	0.037884
GTExv8.ALL.Pituitary	PMS2P5	Pituitary	3.6643	0.000248	0.0454556666666667
GTExv8.ALL.Pituitary	AC073842.19	Pituitary	4.27099	1.95e-05	0.0130007
GTExv8.ALL.Pituitary	STAG3	Pituitary	4.19831	2.69e-05	0.0144991
GTExv8.ALL.Pituitary	OTUD6B-AS1	Pituitary	-4.05692	4.97e-05	0.0169189263157895
GTExv8.ALL.Pituitary	FBXO18	Pituitary	3.9288	8.54e-05	0.0262836
GTExv8.ALL.Pituitary	C10orf107	Pituitary	-3.9358	8.29e-05	0.0262836
GTExv8.ALL.Pituitary	SORCS3	Pituitary	-4.5907	4.42e-06	0.00571771
GTExv8.ALL.Pituitary	IGSF9B	Pituitary	-3.7092	0.000208	0.042042
GTExv8.ALL.Pituitary	KSR2	Pituitary	4.09723	4.18e-05	0.0164743764705882
GTExv8.ALL.Pituitary	RP11-131L12.3	Pituitary	-4.21249	2.53e-05	0.0144991
GTExv8.ALL.Pituitary	RP11-131L12.4	Pituitary	-4.26391	2.01e-05	0.0130007
GTExv8.ALL.Pituitary	RP11-950C14.3	Pituitary	-5.0067	5.54e-07	0.00119442
GTExv8.ALL.Pituitary	RP11-73M18.8	Pituitary	4.1552	3.25e-05	0.015015
GTExv8.ALL.Pituitary	FES	Pituitary	4.17298	3.01e-05	0.0149759076923077
GTExv8.ALL.Pituitary	NPIPB4	Pituitary	-4.91137	9.04e-07	0.00146177
GTExv8.ALL.Pituitary	C17orf58	Pituitary	-4.51535	6.32e-06	0.00589512
GTExv8.ALL.Pituitary	RECQL5	Pituitary	-3.72454	0.000196	0.0408944516129032
GTExv8.ALL.Pituitary	ASPSCR1	Pituitary	3.68798	0.000226	0.0441345882352941
GTExv8.ALL.Pituitary	RP11-861E21.2	Pituitary	3.74267	0.000182	0.0392392
GTExv8.ALL.Pituitary	SLC13A3	Pituitary	4.0746	4.61e-05	0.0165652666666667
GTExv8.ALL.Pituitary	PANX2	Pituitary	-3.6513	0.000261	0.0456256216216216
GTExv8.ALL.Pituitary	BTN3A2	Pituitary	5.4305	5.62e-08	0.000181751
GTExv8.ALL.Pituitary	TOB2P1	Pituitary	-4.5135	6.38e-06	0.00589512
GTExv8.ALL.Pituitary	ZSCAN9	Pituitary	-5.6075	2.05e-08	0.000132594
GTExv8.ALL.Pituitary	PGBD1	Pituitary	-3.8176	0.000135	0.0363825
GTExv8.ALL.Pituitary	FLOT1	Pituitary	-3.9006	9.6e-05	0.0269968695652174
GTExv8.ALL.Prostate	KLHDC8B	Prostate	4.9263	8.38e-07	0.000861464
GTExv8.ALL.Prostate	CCDC36	Prostate	-4.9525	7.33e-07	0.000861464
GTExv8.ALL.Prostate	NICN1	Prostate	-3.7801	0.000157	0.038427619047619
GTExv8.ALL.Prostate	KIF2A	Prostate	4.1096	3.96e-05	0.0119731764705882
GTExv8.ALL.Prostate	LYRM4	Prostate	3.83169	0.000127	0.032639
GTExv8.ALL.Prostate	GTF2IRD2	Prostate	3.72412	0.000196	0.0419766666666667
GTExv8.ALL.Prostate	POR	Prostate	-4.35703	1.32e-05	0.00753866666666667
GTExv8.ALL.Prostate	BRD3	Prostate	-4.4665	7.95e-06	0.00583757142857143
GTExv8.ALL.Prostate	C10orf107	Prostate	-4.1181	3.82e-05	0.0119731764705882
GTExv8.ALL.Prostate	RP11-324O2.3	Prostate	4.24572	2.18e-05	0.00933766666666667
GTExv8.ALL.Prostate	RP11-131L12.3	Prostate	-4.16595	3.1e-05	0.0119731764705882
GTExv8.ALL.Prostate	RP11-131L12.4	Prostate	-4.12226	3.75e-05	0.0119731764705882
GTExv8.ALL.Prostate	RP11-73M18.6	Prostate	4.1196	3.79e-05	0.0119731764705882
GTExv8.ALL.Prostate	NEURL2	Prostate	4.331	1.48e-05	0.0076072
GTExv8.ALL.Prostate	WRB	Prostate	3.761	0.000169	0.0394845454545455
GTExv8.ALL.Prostate	BTN3A2	Prostate	5.24943	1.53e-07	0.00028784
GTExv8.ALL.Prostate	BTN2A3P	Prostate	4.4268	9.56e-06	0.0061423
GTExv8.ALL.Prostate	HMGN4	Prostate	4.55436	5.25e-06	0.0044975
GTExv8.ALL.Prostate	PRSS16	Prostate	-5.23126	1.68e-07	0.00028784
GTExv8.ALL.Prostate	OR1F12	Prostate	-4.29274	1.76e-05	0.008224
GTExv8.ALL.Prostate	ZKSCAN3	Prostate	5.36135	8.26e-08	0.00028784
GTExv8.ALL.Prostate	PPP1R18	Prostate	3.74173	0.000183	0.0408965217391304
GTExv8.ALL.Prostate	FLOT1	Prostate	-3.90057	9.6e-05	0.0274133333333333
GTExv8.ALL.Prostate	DDR1	Prostate	3.86609	0.000111	0.0300284210526316
GTExv8.ALL.Skin_Not_Sun_Exposed_Suprapubic	MYH15	Skin_Not_Sun_Exposed_Suprapubic	-3.9818	6.84e-05	0.0419613882352941
GTExv8.ALL.Skin_Not_Sun_Exposed_Suprapubic	C7orf43	Skin_Not_Sun_Exposed_Suprapubic	-3.95707	7.59e-05	0.0439756166666667
GTExv8.ALL.Skin_Not_Sun_Exposed_Suprapubic	STAG3	Skin_Not_Sun_Exposed_Suprapubic	4.17048	3.04e-05	0.0226458285714286
GTExv8.ALL.Skin_Not_Sun_Exposed_Suprapubic	PRPS1P2	Skin_Not_Sun_Exposed_Suprapubic	-4.01789	5.87e-05	0.0382614
GTExv8.ALL.Skin_Not_Sun_Exposed_Suprapubic	C10orf107	Skin_Not_Sun_Exposed_Suprapubic	-4.05317	5.05e-05	0.0351109666666667
GTExv8.ALL.Skin_Not_Sun_Exposed_Suprapubic	SORCS3	Skin_Not_Sun_Exposed_Suprapubic	5.83423	5.4e-09	2.81583e-05
GTExv8.ALL.Skin_Not_Sun_Exposed_Suprapubic	RP11-131L12.3	Skin_Not_Sun_Exposed_Suprapubic	-4.55978	5.12e-06	0.00592556818181818
GTExv8.ALL.Skin_Not_Sun_Exposed_Suprapubic	RP11-131L12.4	Skin_Not_Sun_Exposed_Suprapubic	-4.17577	2.97e-05	0.0226458285714286
GTExv8.ALL.Skin_Not_Sun_Exposed_Suprapubic	PROX2	Skin_Not_Sun_Exposed_Suprapubic	-4.59429	4.34e-06	0.00565773
GTExv8.ALL.Skin_Not_Sun_Exposed_Suprapubic	LINC00674	Skin_Not_Sun_Exposed_Suprapubic	4.34427	1.4e-05	0.0121671666666667
GTExv8.ALL.Skin_Not_Sun_Exposed_Suprapubic	RAB27B	Skin_Not_Sun_Exposed_Suprapubic	-6.50556	7.74e-11	8.072046e-07
GTExv8.ALL.Skin_Not_Sun_Exposed_Suprapubic	CD40	Skin_Not_Sun_Exposed_Suprapubic	-4.62636	3.72e-06	0.00554226857142857
GTExv8.ALL.Skin_Not_Sun_Exposed_Suprapubic	BTN3A2	Skin_Not_Sun_Exposed_Suprapubic	5.26249	1.42e-07	0.000370229
GTExv8.ALL.Skin_Not_Sun_Exposed_Suprapubic	HMGN4	Skin_Not_Sun_Exposed_Suprapubic	4.67346	2.96e-06	0.00514497333333333
GTExv8.ALL.Skin_Not_Sun_Exposed_Suprapubic	HIST1H1B	Skin_Not_Sun_Exposed_Suprapubic	5.60746	2.05e-08	7.12648333333334e-05
GTExv8.ALL.Skin_Not_Sun_Exposed_Suprapubic	ZSCAN12P1	Skin_Not_Sun_Exposed_Suprapubic	-4.51768	6.25e-06	0.00592556818181818
GTExv8.ALL.Skin_Not_Sun_Exposed_Suprapubic	PGBD1	Skin_Not_Sun_Exposed_Suprapubic	-4.53104	5.87e-06	0.00592556818181818
GTExv8.ALL.Skin_Not_Sun_Exposed_Suprapubic	ABHD16A	Skin_Not_Sun_Exposed_Suprapubic	4.92066	8.63e-07	0.00180005
GTExv8.ALL.Skin_Sun_Exposed_Lower_leg	PMVK	Skin_Sun_Exposed_Lower_leg	3.97031	7.18e-05	0.0432426
GTExv8.ALL.Skin_Sun_Exposed_Lower_leg	SYN2	Skin_Sun_Exposed_Lower_leg	3.8532	0.000117	0.0446745
GTExv8.ALL.Skin_Sun_Exposed_Lower_leg	CCDC71	Skin_Sun_Exposed_Lower_leg	4.49938	6.82e-06	0.0150633
GTExv8.ALL.Skin_Sun_Exposed_Lower_leg	IFT57	Skin_Sun_Exposed_Lower_leg	-3.9818	6.84e-05	0.0432426
GTExv8.ALL.Skin_Sun_Exposed_Lower_leg	MYH15	Skin_Sun_Exposed_Lower_leg	-4.15728	3.22e-05	0.0340525909090909
GTExv8.ALL.Skin_Sun_Exposed_Lower_leg	LYRM4	Skin_Sun_Exposed_Lower_leg	4.0415	5.31e-05	0.0397555882352941
GTExv8.ALL.Skin_Sun_Exposed_Lower_leg	OTUD6B-AS1	Skin_Sun_Exposed_Lower_leg	3.85671	0.000115	0.0446745
GTExv8.ALL.Skin_Sun_Exposed_Lower_leg	SLC26A7	Skin_Sun_Exposed_Lower_leg	-3.85671	0.000115	0.0446745
GTExv8.ALL.Skin_Sun_Exposed_Lower_leg	PRPS1P2	Skin_Sun_Exposed_Lower_leg	-3.85174	0.000117	0.0446745
GTExv8.ALL.Skin_Sun_Exposed_Lower_leg	ARL5B	Skin_Sun_Exposed_Lower_leg	3.90675	9.35e-05	0.0446745
GTExv8.ALL.Skin_Sun_Exposed_Lower_leg	C10orf107	Skin_Sun_Exposed_Lower_leg	-4.01663	5.9e-05	0.0397555882352941
GTExv8.ALL.Skin_Sun_Exposed_Lower_leg	VDAC2	Skin_Sun_Exposed_Lower_leg	-3.95816	7.55e-05	0.0432426
GTExv8.ALL.Skin_Sun_Exposed_Lower_leg	ZDHHC5	Skin_Sun_Exposed_Lower_leg	4.3939	1.11e-05	0.0158938
GTExv8.ALL.Skin_Sun_Exposed_Lower_leg	SNX15	Skin_Sun_Exposed_Lower_leg	3.90018	9.61e-05	0.0446745
GTExv8.ALL.Skin_Sun_Exposed_Lower_leg	SAC3D1	Skin_Sun_Exposed_Lower_leg	3.8812	0.000104	0.0446745
GTExv8.ALL.Skin_Sun_Exposed_Lower_leg	SUDS3	Skin_Sun_Exposed_Lower_leg	4.1063	4.02e-05	0.0354223846153846
GTExv8.ALL.Skin_Sun_Exposed_Lower_leg	RP11-131L12.3	Skin_Sun_Exposed_Lower_leg	-4.43122	9.37e-06	0.0153333357142857
GTExv8.ALL.Skin_Sun_Exposed_Lower_leg	RP11-131L12.4	Skin_Sun_Exposed_Lower_leg	-4.12226	3.75e-05	0.0354223846153846
GTExv8.ALL.Skin_Sun_Exposed_Lower_leg	PROX2	Skin_Sun_Exposed_Lower_leg	-4.26537	2e-05	0.0254555555555556
GTExv8.ALL.Skin_Sun_Exposed_Lower_leg	GLYR1	Skin_Sun_Exposed_Lower_leg	3.83496	0.000126	0.045462
GTExv8.ALL.Skin_Sun_Exposed_Lower_leg	BPTF	Skin_Sun_Exposed_Lower_leg	-4.46821	7.89e-06	0.0150633
GTExv8.ALL.Skin_Sun_Exposed_Lower_leg	AC145343.2	Skin_Sun_Exposed_Lower_leg	4.02105	5.79e-05	0.0397555882352941
GTExv8.ALL.Skin_Sun_Exposed_Lower_leg	RP11-147L13.13	Skin_Sun_Exposed_Lower_leg	4.02105	5.79e-05	0.0397555882352941
GTExv8.ALL.Skin_Sun_Exposed_Lower_leg	RAB27B	Skin_Sun_Exposed_Lower_leg	-6.00653	1.9e-09	2.17645e-05
GTExv8.ALL.Skin_Sun_Exposed_Lower_leg	CD40	Skin_Sun_Exposed_Lower_leg	-5.52874	3.23e-08	0.000184998
GTExv8.ALL.Skin_Sun_Exposed_Lower_leg	BTN3A2	Skin_Sun_Exposed_Lower_leg	5.23904	1.61e-07	0.000614751666666667
GTExv8.ALL.Skin_Sun_Exposed_Lower_leg	BTN2A3P	Skin_Sun_Exposed_Lower_leg	3.89584	9.79e-05	0.0446745
GTExv8.ALL.Skin_Sun_Exposed_Lower_leg	CTA-14H9.5	Skin_Sun_Exposed_Lower_leg	-4.15403	3.27e-05	0.0340525909090909
GTExv8.ALL.Skin_Sun_Exposed_Lower_leg	PRSS16	Skin_Sun_Exposed_Lower_leg	-3.83283	0.000127	0.045462
GTExv8.ALL.Skin_Sun_Exposed_Lower_leg	ZSCAN12P1	Skin_Sun_Exposed_Lower_leg	-3.89277	9.91e-05	0.0446745
GTExv8.ALL.Skin_Sun_Exposed_Lower_leg	ZNF602P	Skin_Sun_Exposed_Lower_leg	4.58986	4.44e-06	0.0127151
GTExv8.ALL.Skin_Sun_Exposed_Lower_leg	ZBTB22	Skin_Sun_Exposed_Lower_leg	3.93609	8.28e-05	0.0446745
GTExv8.ALL.Small_Intestine_Terminal_Ileum	CCDC36	Small_Intestine_Terminal_Ileum	-3.9815	6.85e-05	0.0229304285714286
GTExv8.ALL.Small_Intestine_Terminal_Ileum	AMT	Small_Intestine_Terminal_Ileum	-3.7285	0.000193	0.0390779047619048
GTExv8.ALL.Small_Intestine_Terminal_Ileum	NICN1	Small_Intestine_Terminal_Ileum	-3.78	0.000157	0.0370868888888889
GTExv8.ALL.Small_Intestine_Terminal_Ileum	GTF2IRD2	Small_Intestine_Terminal_Ileum	3.95823	7.55e-05	0.0229304285714286
GTExv8.ALL.Small_Intestine_Terminal_Ileum	PMS2P5	Small_Intestine_Terminal_Ileum	4.23105	2.33e-05	0.0165119333333333
GTExv8.ALL.Small_Intestine_Terminal_Ileum	ENTPD4	Small_Intestine_Terminal_Ileum	-3.64809	0.000264	0.0488055652173913
GTExv8.ALL.Small_Intestine_Terminal_Ileum	FBXO18	Small_Intestine_Terminal_Ileum	3.9135	9.1e-05	0.0257954666666667
GTExv8.ALL.Small_Intestine_Terminal_Ileum	C10orf107	Small_Intestine_Terminal_Ileum	-4.0047	6.21e-05	0.0229304285714286
GTExv8.ALL.Small_Intestine_Terminal_Ileum	YPEL4	Small_Intestine_Terminal_Ileum	3.97029	7.18e-05	0.0229304285714286
GTExv8.ALL.Small_Intestine_Terminal_Ileum	RP11-159N11.4	Small_Intestine_Terminal_Ileum	3.74366	0.000181	0.0384806
GTExv8.ALL.Small_Intestine_Terminal_Ileum	ANKK1	Small_Intestine_Terminal_Ileum	-5.08394	3.7e-07	0.000524413333333333
GTExv8.ALL.Small_Intestine_Terminal_Ileum	RP11-131L12.3	Small_Intestine_Terminal_Ileum	-3.75036	0.000177	0.0384806
GTExv8.ALL.Small_Intestine_Terminal_Ileum	RP11-131L12.4	Small_Intestine_Terminal_Ileum	-4.12421	3.72e-05	0.0223938666666667
GTExv8.ALL.Small_Intestine_Terminal_Ileum	LRFN5	Small_Intestine_Terminal_Ileum	-4.08895	4.33e-05	0.0223938666666667
GTExv8.ALL.Small_Intestine_Terminal_Ileum	KLC1	Small_Intestine_Terminal_Ileum	3.98533	6.74e-05	0.0229304285714286
GTExv8.ALL.Small_Intestine_Terminal_Ileum	ZSCAN29	Small_Intestine_Terminal_Ileum	3.7101	0.000207	0.0400074545454546
GTExv8.ALL.Small_Intestine_Terminal_Ileum	RP11-861E21.2	Small_Intestine_Terminal_Ileum	3.8043	0.000142	0.0355167058823529
GTExv8.ALL.Small_Intestine_Terminal_Ileum	ACTR5	Small_Intestine_Terminal_Ileum	4.06827	4.74e-05	0.0223938666666667
GTExv8.ALL.Small_Intestine_Terminal_Ileum	BTN3A2	Small_Intestine_Terminal_Ileum	5.5346	3.12e-08	0.000120119
GTExv8.ALL.Small_Intestine_Terminal_Ileum	BTN2A3P	Small_Intestine_Terminal_Ileum	3.8127	0.000137	0.0355167058823529
GTExv8.ALL.Small_Intestine_Terminal_Ileum	HIST1H4K	Small_Intestine_Terminal_Ileum	5.4294	5.65e-08	0.000120119
GTExv8.ALL.Small_Intestine_Terminal_Ileum	ZKSCAN4	Small_Intestine_Terminal_Ileum	-4.888	1.02e-06	0.00108426
GTExv8.ALL.Small_Intestine_Terminal_Ileum	LINC00243	Small_Intestine_Terminal_Ileum	-4.404	1.06e-05	0.00901424
GTExv8.ALL.Spleen	CCDC71	Spleen	4.00075	6.31e-05	0.0317709
GTExv8.ALL.Spleen	RP11-3B7.1	Spleen	-3.86921	0.000109	0.0451965294117647
GTExv8.ALL.Spleen	PMS2P5	Spleen	4.23105	2.33e-05	0.0240253416666667
GTExv8.ALL.Spleen	OTUD6B-AS1	Spleen	4.16092	3.17e-05	0.0240253416666667
GTExv8.ALL.Spleen	C10orf107	Spleen	-4.0166	5.9e-05	0.0317709
GTExv8.ALL.Spleen	VDAC2	Spleen	-4.1054	4.04e-05	0.0240253416666667
GTExv8.ALL.Spleen	ANKK1	Spleen	-5.17613	2.27e-07	0.000800061
GTExv8.ALL.Spleen	RP11-131L12.3	Spleen	-4.17042	3.04e-05	0.0240253416666667
GTExv8.ALL.Spleen	RP11-131L12.4	Spleen	-4.40753	1.05e-05	0.0148029
GTExv8.ALL.Spleen	RP11-73M18.8	Spleen	4.13308	3.58e-05	0.0240253416666667
GTExv8.ALL.Spleen	ACTR5	Spleen	3.94946	7.83e-05	0.0367958
GTExv8.ALL.Spleen	BTN3A2	Spleen	5.1829	2.18e-07	0.000800061
GTExv8.ALL.Spleen	HMGN4	Spleen	4.2108	2.54e-05	0.0240253416666667
GTExv8.ALL.Spleen	LINC00240	Spleen	-4.7031	2.56e-06	0.00451136
GTExv8.ALL.Spleen	PRSS16	Spleen	-4.1024	4.09e-05	0.0240253416666667
GTExv8.ALL.Spleen	FLOT1	Spleen	-3.9006	9.6e-05	0.042294
GTExv8.ALL.Spleen	RNF5	Spleen	4.9228	8.53e-07	0.00200426566666667
GTExv8.ALL.Stomach	STAM2	Stomach	-3.84887	0.000119	0.0454059
GTExv8.ALL.Stomach	CCDC36	Stomach	-4.3036	1.68e-05	0.011396
GTExv8.ALL.Stomach	RNF123	Stomach	4.5062	6.6e-06	0.0080586
GTExv8.ALL.Stomach	TMEM106B	Stomach	4.3306	1.49e-05	0.0113706
GTExv8.ALL.Stomach	GTF2IRD2	Stomach	3.82388	0.000131	0.0470444117647059
GTExv8.ALL.Stomach	PCLO	Stomach	4.83387	1.34e-06	0.0027269
GTExv8.ALL.Stomach	PRPS1P2	Stomach	-4.4026	1.07e-05	0.00933192857142857
GTExv8.ALL.Stomach	C10orf107	Stomach	-4.01663	5.9e-05	0.0277073076923077
GTExv8.ALL.Stomach	ANKK1	Stomach	-4.6025	4.18e-06	0.00637973
GTExv8.ALL.Stomach	RP11-131L12.3	Stomach	-4.12113	3.77e-05	0.0201465
GTExv8.ALL.Stomach	RP11-131L12.4	Stomach	-4.27174	1.94e-05	0.0118437
GTExv8.ALL.Stomach	RP11-73M18.8	Stomach	4.10974	3.96e-05	0.0201465
GTExv8.ALL.Stomach	CD40	Stomach	-4.4158	1.01e-05	0.00933192857142857
GTExv8.ALL.Stomach	BTN3A2	Stomach	5.4736	4.41e-08	0.00026923
GTExv8.ALL.Stomach	BTN2A3P	Stomach	3.9603	7.49e-05	0.0326618
GTExv8.ALL.Stomach	ZNF192P1	Stomach	5.009	5.47e-07	0.00166972
GTExv8.ALL.Stomach	FLOT1	Stomach	-3.9006	9.6e-05	0.039072
GTExv8.ALL.Testis	LINC01360	Testis	4.47819	7.53e-06	0.00796235
GTExv8.ALL.Testis	LINC01884	Testis	3.95004	7.81e-05	0.0321102194444445
GTExv8.ALL.Testis	ITGB6	Testis	-3.80236	0.000143	0.0430835813953488
GTExv8.ALL.Testis	GMPPB	Testis	4.07145	4.67e-05	0.0249550333333333
GTExv8.ALL.Testis	DIMT1	Testis	3.917	8.97e-05	0.0321102194444445
GTExv8.ALL.Testis	CTD-2334D19.1	Testis	4.87384	1.09e-06	0.00230516833333333
GTExv8.ALL.Testis	SAMD5	Testis	3.88141	0.000104	0.0329914
GTExv8.ALL.Testis	RCC1L	Testis	3.94352	8.03e-05	0.0321102194444445
GTExv8.ALL.Testis	PVRIG	Testis	3.74251	0.000182	0.0491361276595745
GTExv8.ALL.Testis	CALB1	Testis	4.06902	4.72e-05	0.0249550333333333
GTExv8.ALL.Testis	OTUD6B-AS1	Testis	-4.08065	4.49e-05	0.0249550333333333
GTExv8.ALL.Testis	PRPS1P2	Testis	-4.15672	3.23e-05	0.0215713
GTExv8.ALL.Testis	FBXO18	Testis	3.89505	9.82e-05	0.0327910473684211
GTExv8.ALL.Testis	RP11-536K7.3	Testis	3.92885	8.54e-05	0.0321102194444445
GTExv8.ALL.Testis	AP000436.4	Testis	3.91543	9.02e-05	0.0321102194444445
GTExv8.ALL.Testis	RP11-295G12.1	Testis	-3.91306	9.11e-05	0.0321102194444445
GTExv8.ALL.Testis	RP11-552I14.1	Testis	-3.94679	7.92e-05	0.0321102194444445
GTExv8.ALL.Testis	RP11-131L12.3	Testis	-4.16507	3.11e-05	0.0215713
GTExv8.ALL.Testis	RP11-131L12.4	Testis	-4.38645	1.15e-05	0.0104231071428571
GTExv8.ALL.Testis	C12orf43	Testis	-3.79698	0.000146	0.0430835813953488
GTExv8.ALL.Testis	AREL1	Testis	4.88004	1.06e-06	0.00230516833333333
GTExv8.ALL.Testis	YLPM1	Testis	-5.16009	2.47e-07	0.00104472766666667
GTExv8.ALL.Testis	RP11-73M18.7	Testis	3.919	8.89e-05	0.0321102194444445
GTExv8.ALL.Testis	RP11-73M18.8	Testis	4.30042	1.7e-05	0.0134821
GTExv8.ALL.Testis	CTB-31N19.2	Testis	4.66189	3.13e-06	0.00496457
GTExv8.ALL.Testis	NPIPB4	Testis	-3.88599	0.000102	0.0329914
GTExv8.ALL.Testis	PKD1L3	Testis	-3.7826	0.000155	0.0446998863636364
GTExv8.ALL.Testis	RP11-147L13.7	Testis	4.30352	1.68e-05	0.0134821
GTExv8.ALL.Testis	RECQL5	Testis	-3.7651	0.000166	0.0468083111111111
GTExv8.ALL.Testis	RAB27B	Testis	-4.4921	7.05e-06	0.00796235
GTExv8.ALL.Testis	RP11-99A1.2	Testis	-4.0722	4.66e-05	0.0249550333333333
GTExv8.ALL.Testis	MC4R	Testis	-4.6718	2.99e-06	0.00496457
GTExv8.ALL.Testis	PLTP	Testis	-3.82029	0.000133	0.0411618780487805
GTExv8.ALL.Testis	RPL13P2	Testis	-4.2402	2.23e-05	0.0166449823529412
GTExv8.ALL.Testis	BRWD1-AS2	Testis	-3.7597	0.00017	0.0468941304347826
GTExv8.ALL.Testis	BRWD1-AS1	Testis	4.051	5.1e-05	0.0258856
GTExv8.ALL.Testis	RP3-402G11.28	Testis	-4.03187	5.53e-05	0.0269885269230769
GTExv8.ALL.Testis	BTN3A2	Testis	4.3927	1.12e-05	0.0104231071428571
GTExv8.ALL.Testis	BTN2A2	Testis	-4.9307	8.19e-07	0.00230516833333333
GTExv8.ALL.Testis	BTN3A1	Testis	-3.9595	7.51e-05	0.0321102194444445
GTExv8.ALL.Testis	BTN2A1	Testis	-3.9662	7.3e-05	0.0321102194444445
GTExv8.ALL.Testis	BTN1A1	Testis	-4.5128	6.4e-06	0.00796235
GTExv8.ALL.Testis	MCFD2P1	Testis	-5.5375	3.07e-08	0.000194776
GTExv8.ALL.Testis	PGBD1	Testis	-4.504	6.67e-06	0.00796235
GTExv8.ALL.Testis	LINC01623	Testis	-6.1175	9.5e-10	1.205455e-05
GTExv8.ALL.Testis	DDR1-AS1	Testis	-3.9006	9.6e-05	0.0327910473684211
GTExv8.ALL.Testis	XXbac-BPG248L24.13	Testis	-4.0914	4.29e-05	0.0249550333333333
GTExv8.ALL.Thyroid	KLHDC8B	Thyroid	4.13662	3.52e-05	0.0195728
GTExv8.ALL.Thyroid	CCDC36	Thyroid	-3.95164	7.76e-05	0.036699
GTExv8.ALL.Thyroid	CACNA2D2	Thyroid	-3.84364	0.000121	0.0448543333333333
GTExv8.ALL.Thyroid	LSAMP	Thyroid	-4.30867	1.64e-05	0.0167184333333333
GTExv8.ALL.Thyroid	LYRM4	Thyroid	4.02063	5.8e-05	0.0308484347826087
GTExv8.ALL.Thyroid	TMEM184A	Thyroid	3.91696	8.97e-05	0.036699
GTExv8.ALL.Thyroid	GATSL2	Thyroid	-4.25913	2.05e-05	0.0167184333333333
GTExv8.ALL.Thyroid	PRPS1P2	Thyroid	-4.16151	3.16e-05	0.0193281
GTExv8.ALL.Thyroid	PPP6C	Thyroid	3.93887	8.19e-05	0.036699
GTExv8.ALL.Thyroid	C10orf107	Thyroid	-4.14513	3.4e-05	0.0195728
GTExv8.ALL.Thyroid	SELENOH	Thyroid	-4.58299	4.58e-06	0.00810873142857143
GTExv8.ALL.Thyroid	ANKK1	Thyroid	-3.83364	0.000126	0.0453340588235294
GTExv8.ALL.Thyroid	MIR4697HG	Thyroid	-3.90444	9.44e-05	0.036699
GTExv8.ALL.Thyroid	SUDS3	Thyroid	4.17248	3.01e-05	0.0193281
GTExv8.ALL.Thyroid	RP11-131L12.3	Thyroid	-4.48594	7.26e-06	0.00986795333333333
GTExv8.ALL.Thyroid	RP11-131L12.4	Thyroid	-4.2726	1.93e-05	0.0167184333333333
GTExv8.ALL.Thyroid	MLEC	Thyroid	4.23337	2.3e-05	0.0175849
GTExv8.ALL.Thyroid	PROX2	Thyroid	-5.05087	4.4e-07	0.00134563
GTExv8.ALL.Thyroid	DLST	Thyroid	-4.58044	4.64e-06	0.00810873142857143
GTExv8.ALL.Thyroid	ACTR5	Thyroid	3.94932	7.84e-05	0.036699
GTExv8.ALL.Thyroid	CD40	Thyroid	-4.58191	4.61e-06	0.00810873142857143
GTExv8.ALL.Thyroid	SALL4	Thyroid	-3.93138	8.45e-05	0.036699
GTExv8.ALL.Thyroid	BTN3A2	Thyroid	5.33252	9.69e-08	0.000592689
GTExv8.ALL.Thyroid	BTN2A3P	Thyroid	4.30969	1.63e-05	0.0167184333333333
GTExv8.ALL.Thyroid	HMGN4	Thyroid	4.54391	5.52e-06	0.00844077
GTExv8.ALL.Thyroid	PRSS16	Thyroid	-5.2038	1.95e-07	0.000795145
GTExv8.ALL.Thyroid	ZNF184	Thyroid	-4.17223	3.02e-05	0.0193281
GTExv8.ALL.Thyroid	ZSCAN16	Thyroid	-4.31417	1.6e-05	0.0167184333333333
GTExv8.ALL.Thyroid	ZSCAN9	Thyroid	-5.47253	4.44e-08	0.000543145
GTExv8.ALL.Thyroid	PGBD1	Thyroid	-3.92099	8.82e-05	0.036699
GTExv8.ALL.Thyroid	PPP1R18	Thyroid	3.90057	9.6e-05	0.036699
GTExv8.ALL.Thyroid	HCP5	Thyroid	3.90057	9.6e-05	0.036699
GTExv8.ALL.Thyroid	LST1	Thyroid	4.26822	1.97e-05	0.0167184333333333
GTExv8.ALL.Thyroid	GPANK1	Thyroid	4.18125	2.9e-05	0.0193281
GTExv8.ALL.Uterus	RRNAD1	Uterus	3.60329	0.000314	0.0439914
GTExv8.ALL.Uterus	URB2	Uterus	3.53146	0.000413	0.046289
GTExv8.ALL.Uterus	IMMT	Uterus	-3.45367	0.000553	0.0469547272727273
GTExv8.ALL.Uterus	LINC01806	Uterus	-3.56401	0.000365	0.0449488
GTExv8.ALL.Uterus	SYN2	Uterus	3.4966	0.000471	0.0467
GTExv8.ALL.Uterus	NICN1	Uterus	-3.6141	0.000301	0.0439914
GTExv8.ALL.Uterus	GMPPB	Uterus	3.7057	0.000211	0.0369514
GTExv8.ALL.Uterus	ADCY5	Uterus	3.486	0.00049	0.0467
GTExv8.ALL.Uterus	CTB-113P19.4	Uterus	3.50142	0.000463	0.0467
GTExv8.ALL.Uterus	IQCE	Uterus	3.43349	0.000596	0.0491174117647059
GTExv8.ALL.Uterus	GNA12	Uterus	-3.49764	0.000469	0.0467
GTExv8.ALL.Uterus	KIAA0087	Uterus	-3.84103	0.000123	0.0267267692307692
GTExv8.ALL.Uterus	GTF2IRD2	Uterus	3.83853	0.000124	0.0267267692307692
GTExv8.ALL.Uterus	PMS2P5	Uterus	3.45441	0.000551	0.0469547272727273
GTExv8.ALL.Uterus	TAF6	Uterus	-4.64857	3.34e-06	0.00445518
GTExv8.ALL.Uterus	CALB1	Uterus	3.9684	7.24e-05	0.0253581
GTExv8.ALL.Uterus	C10orf107	Uterus	-4.01663	5.9e-05	0.0236168571428571
GTExv8.ALL.Uterus	AP000436.4	Uterus	3.55766	0.000374	0.0449488
GTExv8.ALL.Uterus	TTC12	Uterus	3.80153	0.000144	0.0268992
GTExv8.ALL.Uterus	ANKK1	Uterus	-3.86861	0.000109	0.0267267692307692
GTExv8.ALL.Uterus	ST3GAL4	Uterus	-3.54998	0.000385	0.0449488
GTExv8.ALL.Uterus	RP11-131L12.3	Uterus	-4.20029	2.67e-05	0.0149627
GTExv8.ALL.Uterus	RP11-131L12.4	Uterus	-4.57455	4.77e-06	0.00445518
GTExv8.ALL.Uterus	RP11-73M18.8	Uterus	3.61706	0.000298	0.0439914
GTExv8.ALL.Uterus	AC011330.5	Uterus	3.56387	0.000365	0.0449488
GTExv8.ALL.Uterus	CTB-50L17.8	Uterus	-3.61655	0.000299	0.0439914
GTExv8.ALL.Uterus	WRB	Uterus	3.4655	0.000529	0.0469547272727273
GTExv8.ALL.Uterus	BTN3A2	Uterus	5.08	3.78e-07	0.00105916
GTExv8.ALL.Uterus	BTN3A1	Uterus	-3.801	0.000144	0.0268992
GTExv8.ALL.Uterus	PRSS16	Uterus	-4.334	1.47e-05	0.0102974
GTExv8.ALL.Uterus	ZSCAN26	Uterus	4.129	3.64e-05	0.0169988
GTExv8.ALL.Uterus	XXbac-BPG248L24.12	Uterus	3.928	8.57e-05	0.0266812666666667
GTExv8.ALL.Uterus	SKIV2L	Uterus	3.481	5e-04	0.0467
GTExv8.ALL.Uterus	CYP21A1P	Uterus	3.869	0.000109	0.0267267692307692
GTExv8.ALL.Vagina	LINC01806	Vagina	-3.5792	0.000345	0.0478254
GTExv8.ALL.Vagina	KLHDC8B	Vagina	4.00509	6.2e-05	0.0163102545454545
GTExv8.ALL.Vagina	CCDC36	Vagina	-4.3343	1.46e-05	0.0060602
GTExv8.ALL.Vagina	RP11-3B7.1	Vagina	-4.98809	6.1e-07	0.00082411
GTExv8.ALL.Vagina	AC073150.6	Vagina	3.5775	0.000347	0.0478254
GTExv8.ALL.Vagina	GTF2I	Vagina	4.2311	2.33e-05	0.00786958
GTExv8.ALL.Vagina	GTF2IRD2	Vagina	3.9425	8.06e-05	0.0167524
GTExv8.ALL.Vagina	PMS2P11	Vagina	-3.5721	0.000354	0.0478254
GTExv8.ALL.Vagina	CHMP7	Vagina	3.7723	0.000162	0.0273578
GTExv8.ALL.Vagina	C10orf107	Vagina	-4.03586	5.44e-05	0.0163102545454545
GTExv8.ALL.Vagina	MED19	Vagina	-4.6925	2.7e-06	0.0024318
GTExv8.ALL.Vagina	AP000436.4	Vagina	3.8241	0.000131	0.0235974666666667
GTExv8.ALL.Vagina	RP11-131L12.3	Vagina	-4.4075	1.05e-05	0.0056742
GTExv8.ALL.Vagina	RP11-540O11.6	Vagina	-3.59201	0.000328	0.0478254
GTExv8.ALL.Vagina	RP3-337O18.9	Vagina	3.98891	6.64e-05	0.0163102545454545
GTExv8.ALL.Vagina	CD40	Vagina	-3.96543	7.33e-05	0.0165047166666667
GTExv8.ALL.Vagina	WRB	Vagina	3.9069	9.35e-05	0.0180455
GTExv8.ALL.Vagina	BTN3A2	Vagina	5.7377	9.6e-09	2.59392e-05
GTExv8.ALL.Vagina	ABT1	Vagina	4.5721	4.83e-06	0.00326267
GTExv8.ALL.Vagina	RP1-153G14.4	Vagina	4.3188	1.57e-05	0.0060602
GTExv8.ALL.Whole_Blood	LAMB2	Whole_Blood	4.95252	7.33e-07	0.00128729
GTExv8.ALL.Whole_Blood	GMPPB	Whole_Blood	3.86034	0.000113	0.0396901
GTExv8.ALL.Whole_Blood	LINC01948	Whole_Blood	3.96183	7.44e-05	0.0326653
GTExv8.ALL.Whole_Blood	SCAMP1	Whole_Blood	-4.35269	1.34e-05	0.0130739333333333
GTExv8.ALL.Whole_Blood	SLC4A9	Whole_Blood	-4.07666	4.57e-05	0.0293285
GTExv8.ALL.Whole_Blood	NDST1	Whole_Blood	-3.91266	9.13e-05	0.0381764428571429
GTExv8.ALL.Whole_Blood	LYRM4	Whole_Blood	3.89984	9.63e-05	0.0384368318181818
GTExv8.ALL.Whole_Blood	U91328.19	Whole_Blood	-4.06777	4.75e-05	0.0293285
GTExv8.ALL.Whole_Blood	RCC1L	Whole_Blood	4.84929	1.24e-06	0.00181474
GTExv8.ALL.Whole_Blood	CHMP7	Whole_Blood	-4.16635	3.1e-05	0.0247464545454546
GTExv8.ALL.Whole_Blood	PRPS1P2	Whole_Blood	-4.01789	5.87e-05	0.0312213333333333
GTExv8.ALL.Whole_Blood	RABEPK	Whole_Blood	3.86911	0.000109	0.0396901
GTExv8.ALL.Whole_Blood	ADIRF-AS1	Whole_Blood	4.08392	4.43e-05	0.0293285
GTExv8.ALL.Whole_Blood	CLP1	Whole_Blood	4.69924	2.61e-06	0.00327405857142857
GTExv8.ALL.Whole_Blood	TMX2	Whole_Blood	4.39807	1.09e-05	0.0119641
GTExv8.ALL.Whole_Blood	ANKK1	Whole_Blood	-5.46383	4.66e-08	0.000204597
GTExv8.ALL.Whole_Blood	RP11-131L12.3	Whole_Blood	-3.84041	0.000123	0.0415408846153846
GTExv8.ALL.Whole_Blood	STK24	Whole_Blood	-5.11699	3.1e-07	0.000680527
GTExv8.ALL.Whole_Blood	RP11-73M18.7	Whole_Blood	3.99743	6.4e-05	0.0312213333333333
GTExv8.ALL.Whole_Blood	ACTR5	Whole_Blood	4.0552	5.01e-05	0.0293285
GTExv8.ALL.Whole_Blood	BTN3A2	Whole_Blood	5.32372	1.02e-07	0.000298554
GTExv8.ALL.Whole_Blood	HMGN4	Whole_Blood	3.97925	6.91e-05	0.0319351105263158
GTExv8.ALL.Whole_Blood	ZKSCAN4	Whole_Blood	-5.7286	1.01e-08	8.86881e-05
GTExv8.ALL.Whole_Blood	IER3	Whole_Blood	-4.32132	1.55e-05	0.0136106
GTExv8.ALL.Whole_Blood	ABHD16A	Whole_Blood	4.00504	6.2e-05	0.0312213333333333
GTExv8.ALL.Whole_Blood	ZBTB22	Whole_Blood	3.8687	0.000109	0.0396901

## Sheet: Table S4
Table S4：Gene–Tissue Colocalization Results for TMD Pathways Based on fastENLOC Note：summarizes candidate genes identified through fastENLOC colocalization analysis in TMD pathways, along with their corresponding tissues and GLCP (Gene-Level Colocalization Probability) values. Loading 1： FAnxiety pathway； loading 2：Fnon-Anxiety pathway.
loading 1			loading 2
gene	tissue	GLCP	gene	tissue	GLCP
ZKSCAN3	Artery_Aorta	0.7269	NUPL2	Adipose_Subcutaneous	0.2908
HCG11	Brain_Cerebellar_Hemisphere	0.605	KLHL7	Brain_Caudate_basal_ganglia	0.2271
RP5-874C20.6	Brain_Cerebellar_Hemisphere	0.843	KLHL7	Brain_Putamen_basal_ganglia	0.2402
HCG11	Brain_Cerebellum	0.9356	KLHL7	Brain_Spinal_cord_cervical_c-1	0.3352
BTN3A3	Brain_Cortex	0.7138	GPNMB	Cells_Cultured_fibroblasts	0.2209
ZBED9	Brain_Hippocampus	0.8511	GPNMB	Pituitary	0.2409
CTD-2334D19.1	Brain_Substantia_nigra	0.5164	KLHL7	Thyroid	0.2582
ZKSCAN4	Breast_Mammary_Tissue	0.9888
RP11-629G13.1	Ovary	0.5959
ZSCAN26	Skin_Not_Sun_Exposed	0.9812
RAB27B	Skin_Sun_Exposed	0.8801

## Sheet: Table S5
Table S5: PWAS-identified protein associations for Anxiety and Non-Anxiety TMD components. Note：This table summarizes proteins significantly associated with the Anxiety and Non-anxiety TMD phenotype based on PWAS analysis. Columns include regression coefficient (beta), standard error (se),z-score (z), P-value, chromosomal location (chromosome, start, end), and FDR-adjusted significance level. Pro…
Loading1									Loading2
protein	beta	se	z	p	chromosome	start	end	FDR	protein	beta	se	z	p	chromosome	start	end	FDR
ACVR2A	-0.854778	0.207034	-4.12868	3.65e-05	2	147346600	148344387	0.0322241	A2M	0.875734	0.437334	2.00244	0.0452374	12	8572746	9474560	0.71343
GRB2	0.84237	0.215906	3.90156	9.56e-05	17	74822865	75820323	0.0488932	ACADSB	1.16976	0.561706	2.0825	0.0372964	10	122509432	123508215	0.679435
IL9	0.606662	0.142281	4.26383	2.01e-05	5	135407551	136395746	0.0233485	ACAN	-0.617504	0.297296	-2.07707	0.0377951	15	88307082	89300225	0.679435
IMPDH2	1.50455	0.382171	3.93684	8.26e-05	3	48537306	49523775	0.0488932	ACAT2	-0.974477	0.494011	-1.97258	0.0485431	6	159263452	160261186	0.715226
NCF1	1.71881	0.385643	4.457	8.31e-06	7	74279301	75072052	0.0233485	ACOT13	-0.508672	0.214182	-2.37496	0.0175511	6	24167520	25159299	0.661075
NPTN	0.95809	0.224289	4.27167	1.94e-05	15	73064800	74062092	0.0233485	ADAM17	-1.23151	0.586877	-2.09841	0.0358693	2	8993595	9986667	0.679435
RAB27B	-0.466047	0.116588	-3.9974	6.4e-05	18	54218564	55217152	0.0471349	ADAM30	1.48909	0.55606	2.67794	0.00740765	1	119397760	120149964	0.578307
TLR4	0.225327	0.0579032	3.89145	9.96e-05	9	117204622	118203416	0.0488932	ADCK4	-0.49852	0.188999	-2.63769	0.00834726	19	40202115	41201146	0.595476
WFDC11	-0.456017	0.107238	-4.2524	2.11e-05	20	45167878	46166500	0.0233485	ADM2	-0.38698	0.128686	-3.00718	0.00263684	22	49981915	50785209	0.388143
									ADSL	1.21407	0.607633	1.99802	0.0457142	22	39848879	40844647	0.71343
									AES	1.17703	0.4954	2.37591	0.0175055	19	2556277	3548441	0.661075
									AGER	0.0656127	0.0312019	2.10284	0.0354793	6	31689636	32681421	0.679435
									AHSP	-1.04723	0.431349	-2.42781	0.0151905	16	31036149	32024939	0.661075
									ALDOB	-1.39429	0.660577	-2.11072	0.0347968	9	100932341	101929763	0.679435
									ALDOC	-0.871629	0.365239	-2.38646	0.0170115	17	28085798	29074949	0.661075
									ALKBH3	-0.372381	0.160355	-2.32223	0.0202204	11	43384738	44380804	0.661075
									ANTXR1	0.781763	0.391466	1.99701	0.0458236	2	68513387	69512805	0.71343
									ANXA5	-1.1657	0.498499	-2.33841	0.0193659	4	121175238	122168214	0.661075
									AOC2	-0.495699	0.205416	-2.41315	0.0158153	17	42347515	43344536	0.661075
									APOBEC3G	0.606327	0.281299	2.15545	0.0311265	22	38578779	39570681	0.673649
									APOC1	-0.583415	0.251305	-2.32154	0.0202577	19	44415912	45410916	0.661075
									APOE	-0.579847	0.203291	-2.8523	0.00434046	19	44408036	45405203	0.479187
									ARHGAP1	-0.966018	0.385189	-2.50791	0.0121448	11	46183020	47181134	0.612908
									ARHGDIA	-0.60417	0.295297	-2.04597	0.0407592	17	81372000	82359096	0.700009
									ARL15	0.321481	0.147124	2.1851	0.0288814	5	53811406	54804156	0.671443
									ARL2	0.627918	0.206684	3.03805	0.00238114	11	64516969	65513735	0.378415
									ARL6IP5	-6.21071	2.80745	-2.21223	0.0269511	3	68594321	69583277	0.661075
									ASAP2	0.758181	0.316868	2.39274	0.0167231	2	8706931	9706532	0.661075
									ATAD1	1.63884	0.761479	2.15218	0.0313829	10	87318394	88314388	0.673649
									ATF6B	-0.124148	0.0495423	-2.50591	0.0122137	6	31622969	32620009	0.612908
									B3GNT2	0.317879	0.150884	2.10678	0.035137	2	61696380	62691563	0.679435
									BCCIP	0.98633	0.449951	2.19208	0.0283737	10	125325988	126323162	0.671443
									BDP1	0.806068	0.376309	2.14204	0.0321906	5	71014415	71955234	0.679435
									BIRC7	-1.08587	0.553765	-1.96088	0.0498929	20	62736062	63732160	0.715226
									BOLA3	0.290521	0.146852	1.97833	0.047892	2	73646653	74645151	0.715226
									BRD2	0.733435	0.207507	3.53451	0.000408539	6	32470466	33464932	0.343637
									C12orf10	0.429038	0.192268	2.23145	0.0256511	12	52801024	53798873	0.661075
									C1orf198	0.711375	0.319166	2.22886	0.0258234	1	230356525	231352778	0.661075
									C1QTNF1	-0.661176	0.319616	-2.06866	0.0385781	17	78524994	79465689	0.682841
									C2	-0.0883113	0.0436957	-2.02105	0.0432743	6	31398087	32396890	0.71314
									CA11	1.03359	0.48418	2.13472	0.0327842	19	48138450	49135199	0.679435
									CA6	-0.0827584	0.0326095	-2.53786	0.0111532	1	8446714	9445285	0.610461
									CALB1	3.15787	0.991016	3.1865	0.00144008	8	89561839	90559208	0.343637
									CAPG	0.269251	0.10824	2.48755	0.0128627	2	84898469	85888091	0.61741
									CAV3	0.24623	0.0959256	2.56689	0.0102615	3	8233854	9233211	0.609495
									CBS	1.77676	0.771808	2.30207	0.0213312	21	42559017	43546188	0.661075
									CCDC167	-0.514678	0.241024	-2.13538	0.0327297	6	37001143	37998497	0.679435
									CCL7	-0.253766	0.0981295	-2.58603	0.00970885	17	33775775	34643823	0.595476
									CCL8	-0.146148	0.0605275	-2.41458	0.0157535	17	33830296	34815226	0.661075
									CCT5	4.50311	2.13555	2.10864	0.0349754	5	9751153	10746944	0.679435
									CD14	0.368248	0.142148	2.5906	0.00958099	5	140133794	141132620	0.595476
									CD209	0.180747	0.0769834	2.34787	0.0188812	19	7251412	8246856	0.661075
									CD27	-1.56513	0.702522	-2.22788	0.0258887	12	5945034	6944745	0.661075
									CD300C	-1.02136	0.474687	-2.15165	0.0314248	17	74047226	74953051	0.673649
									CD38	0.353821	0.136428	2.59347	0.00950127	4	15278349	16278056	0.595476
									CHST6	-0.295223	0.106994	-2.75924	0.00579363	16	74996505	75991957	0.513811
									CLEC4G	-6.12519	2.89239	-2.11769	0.0342013	19	7238684	8227211	0.679435
									CMPK1	1.03467	0.519018	1.99352	0.046205	1	46837603	47833607	0.71343
									CNTN4	0.364592	0.130633	2.79096	0.00525515	3	1623073	2598177	0.504532
									CNTNAP2	0.235035	0.11273	2.08494	0.0370748	7	145616845	146608521	0.679435
									COL11A2	0.230669	0.071099	3.24433	0.00117726	6	32680817	33676476	0.343637
									COL13A1	-0.588917	0.272344	-2.1624	0.030587	10	69302044	70301752	0.673649
									COMP	-0.434836	0.18334	-2.37175	0.0177041	19	18287910	19285807	0.661075
									COX6C	-0.790602	0.345808	-2.28625	0.0222398	8	99379053	100378233	0.661075
									COX7A1	-0.27459	0.116918	-2.34857	0.0188455	19	35652394	36647750	0.661075
									CPB2	-0.151439	0.0552413	-2.7414	0.00611776	13	45611594	46581958	0.513811
									CPN2	-0.187708	0.0686914	-2.73263	0.00628302	3	193854051	194836484	0.513811
									CRADD	1.03426	0.493747	2.09471	0.0361966	12	93177742	94175692	0.679435
									CREB3L4	-1.81428	0.879105	-2.06378	0.0390382	1	153474978	154466862	0.684295
									CROT	0.407683	0.169006	2.41224	0.015855	7	86846995	87842986	0.661075
									CRYBB2	-0.849346	0.416345	-2.04	0.0413501	22	24713953	25709102	0.701929
									CRYZ	0.167712	0.0739037	2.26934	0.0232477	1	74336439	75200003	0.661075
									CSF1R	-0.346534	0.144318	-2.40117	0.0163425	5	149557478	150554551	0.661075
									CTSZ	1.48592	0.743716	1.99796	0.0457208	20	58507762	59503367	0.71343
									CUL3	-0.648576	0.26279	-2.46804	0.0135855	2	223981676	224979475	0.625935
									CUZD1	-3.01544	0.98221	-3.07006	0.00214017	10	122338240	123336381	0.363499
									CYTH2	-0.549337	0.229617	-2.3924	0.0167386	19	47969448	48966943	0.661075
									DCAF5	-2.00371	0.995541	-2.01268	0.0441482	14	68618996	69617337	0.71343
									DDX19A	4.70954	1.78937	2.63196	0.00848946	16	69848180	70842708	0.595476
									DDX19B	1.8546	0.838961	2.21059	0.0270639	16	69791825	70784654	0.661075
									DEFB110	-0.495622	0.174635	-2.83804	0.00453916	6	49522381	50520806	0.4889
									DEFB116	0.36505	0.185334	1.96969	0.0488738	20	31225258	31807741	0.715226
									DEFB119	0.945131	0.279108	3.38626	0.000708533	20	31227615	31890413	0.343637
									DIRAS3	-0.673258	0.317357	-2.12145	0.033884	1	67551713	68547426	0.679435
									DMBT1	-3.16343	1.57488	-2.00868	0.0445706	10	122061478	123059701	0.71343
									DNAJC10	0.61568	0.27547	2.23502	0.0254162	2	182219744	183215745	0.661075
									DNASE2B	-0.56391	0.28261	-1.99536	0.0460034	1	83904301	84898151	0.71343
									DPT	-0.534974	0.252483	-2.11886	0.0341025	1	168241767	169222319	0.679435
									DUSP13	0.449895	0.227239	1.97983	0.0477226	10	74600264	75592152	0.715226
									EDN3	-0.996428	0.476212	-2.0924	0.0364026	20	58800577	59796509	0.679435
									EFNA2	0.093357	0.0415958	2.24438	0.0248078	19	789008	1785773	0.661075
									EIF2B1	3.15595	1.37158	2.30096	0.0213939	12	123138139	124131040	0.661075
									EIF4EBP3	-1.00637	0.444518	-2.26395	0.0235771	5	140050037	141047497	0.661075
									ELK3	-2.56265	1.0122	-2.53176	0.0113491	12	95694672	96689764	0.610461
									ELL2	-0.690332	0.270032	-2.55648	0.0105738	5	95398561	96396753	0.610461
									ENTPD5	-0.603764	0.253354	-2.38308	0.0171682	14	73481562	74414035	0.661075
									ENTPD6	-0.629791	0.230153	-2.7364	0.00621149	20	24702653	25687118	0.513811
									EPHA4	0.19262	0.0776017	2.48217	0.0130586	2	220926197	221924318	0.620075
									ERP44	-2.13887	0.997293	-2.14468	0.0319786	9	99601567	100598400	0.679435
									ESAM	-0.42322	0.194753	-2.17311	0.0297721	11	124263741	125255386	0.671443
									ESD	0.538533	0.253215	2.12678	0.0334386	13	46285768	47262777	0.679435
									ESRRA	-0.614899	0.297269	-2.06849	0.0385939	11	63806381	64805130	0.682841
									FAF2	-0.57268	0.267879	-2.13783	0.0325304	5	176008539	176942091	0.679435
									FAHD1	0.642156	0.21794	2.94648	0.00321411	16	1327362	2324853	0.430106
									FAM19A4	0.388293	0.177381	2.18904	0.0285942	3	68433386	69428357	0.671443
									FGF1	4.1633	1.81723	2.29102	0.0219624	5	142124165	143121188	0.661075
									FGF18	-0.123621	0.0419297	-2.94828	0.0031955	5	170920277	171916571	0.430106
									FGFR4	-0.576226	0.256239	-2.24879	0.024526	5	176590638	177586629	0.661075
									FJX1	0.933089	0.444113	2.10102	0.0356396	11	35119812	36118384	0.679435
									FLII	-6.91677	3.15041	-2.19551	0.0281268	17	17746517	18745604	0.671395
									FUT10	0.0605942	0.0263856	2.29649	0.021648	8	32883432	33875175	0.661075
									FUT8	0.343003	0.159213	2.15437	0.0312113	14	64915680	65909347	0.673649
									G6B	1.13617	0.432815	2.62506	0.00866328	6	31218757	32218571	0.595476
									GABARAPL2	3.81858	1.39694	2.73354	0.00626582	16	75070544	76065766	0.513811
									GABBR2	-0.141966	0.0640886	-2.21515	0.02675	9	97805568	98801363	0.661075
									GAS7	0.480391	0.217358	2.21014	0.0270957	17	9425792	10421428	0.661075
									GKN1	1.015	0.453	2.24062	0.0250509	2	68480147	69471026	0.661075
									GLIPR2	-0.366144	0.166585	-2.19794	0.0279537	9	35636552	36636411	0.670889
									GPHA2	-0.894525	0.357821	-2.49992	0.012422	11	64437032	65422908	0.615372
									GPI	0.252331	0.119825	2.10583	0.0352193	19	33860782	34859029	0.679435
									GPNMB	0.514269	0.224173	2.29407	0.0217862	7	22736044	23735252	0.661075
									GSK3A	3.55936	1.57557	2.25909	0.0238778	19	41733952	42732537	0.661075
									GSTP1	-0.215544	0.105815	-2.03698	0.0416522	11	67091366	68053660	0.702045
									HADH	-2.6481	1.11618	-2.37246	0.0176701	4	107491617	108488219	0.661075
									HDGF	-0.75399	0.345651	-2.18136	0.0291567	1	156253113	157237727	0.671443
									HK3	-2.76909	1.38126	-2.00476	0.0449883	5	176382936	177379635	0.71343
									HMBS	0.656771	0.313452	2.09528	0.0361458	11	118584927	119584454	0.679435
									HNRNPD	-4.51009	2.10874	-2.13876	0.032455	4	81862550	82850885	0.679435
									HSD17B8	-2.27389	0.696404	-3.26519	0.00109392	6	32704904	33702705	0.343637
									HSP90AA1	2.02904	0.647713	3.13262	0.00173251	14	101584343	102582754	0.343637
									HSPA1A	-0.346057	0.152442	-2.27009	0.0232024	6	31320962	32315077	0.661075
									HSPA1B	-0.523395	0.200701	-2.60783	0.00911179	6	31328062	32326292	0.595476
									HSPD1	-0.962418	0.390631	-2.46375	0.013749	2	196991949	197989976	0.625935
									IBSP	-0.963002	0.298768	-3.22324	0.0012675	4	87299614	88299377	0.343637
									ICAM2	0.59793	0.214083	2.79298	0.00522254	17	63508699	64506317	0.504532
									ICAM3	-0.973878	0.274384	-3.54932	0.000386225	19	9835844	10829421	0.343637
									ID1	3.75895	1.88737	1.99164	0.0464108	20	31227004	32104902	0.713956
									IFI16	-1.02721	0.319961	-3.21043	0.00132538	1	158510718	159496085	0.343637
									IFNA14	1.20511	0.597378	2.01733	0.0436615	9	20742211	21735877	0.71343
									IFNA21	1.19812	0.373361	3.20901	0.00133194	9	20667156	21666509	0.343637
									IL17B	-0.377676	0.178809	-2.11218	0.0346711	5	148876546	149871976	0.679435
									IL1R1	0.417383	0.209867	1.98879	0.046724	2	101567128	102564405	0.713956
									IL20RB	-1.60303	0.737797	-2.17272	0.0298013	3	136450944	137445878	0.671443
									IL22	-8.44868	2.93281	-2.88075	0.00396729	12	67753753	68750570	0.479187
									IMPA1	-0.609018	0.273416	-2.22744	0.0259177	8	81175517	82172957	0.661075
									ITGB6	-1.12192	0.506142	-2.21662	0.0266491	2	159628400	160611002	0.661075
									JUND	-1.30001	0.44275	-2.9362	0.00332256	19	17782242	18779928	0.431541
									KARS	0.747194	0.332148	2.24958	0.0244757	16	75129723	76126821	0.661075
									KCNN1	-0.868327	0.264673	-3.28075	0.00103532	19	17452698	18449753	0.343637
									KIAA1024	0.445087	0.197025	2.25903	0.0238813	15	78936029	79931089	0.661075
									KIR3DL1	0.598312	0.298325	2.00557	0.0449023	19	54320829	55316233	0.71343
									KLHL12	-0.434667	0.215075	-2.021	0.0432793	1	202412403	203408877	0.71314
									KLHL7	0.306507	0.134506	2.27875	0.0226819	7	22612340	23603081	0.661075
									KLK8	-0.519465	0.256766	-2.02311	0.0430621	19	50501879	51497801	0.71314
									KRT16	0.883532	0.441467	2.00135	0.0453542	17	41113823	42112194	0.71343
									KRT19	-2.74685	1.03893	-2.64392	0.00819513	17	41025020	42022287	0.595476
									KYNU	-0.106028	0.0448815	-2.3624	0.018157	2	142384503	143377080	0.661075
									LACRT	0.675381	0.240537	2.80781	0.00498798	12	54133384	55133103	0.504532
									LAP3	-0.711078	0.307606	-2.31166	0.0207966	4	17079128	18065919	0.661075
									LETMD1	0.74316	0.344168	2.15929	0.0308274	12	50549169	51546923	0.673649
									LGALS3	0.405093	0.181903	2.22698	0.0259488	14	54624785	55621676	0.661075
									LGR4	0.669276	0.212137	3.15492	0.00160543	11	26874738	27873187	0.343637
									LMAN2	0.372439	0.167412	2.22469	0.0261022	5	176835031	177753905	0.661075
									LPCAT2	-0.37543	0.187307	-2.00435	0.0450323	16	55009200	56006613	0.71343
									LPO	-0.64534	0.22568	-2.85954	0.00424253	17	57718943	58717274	0.479187
									LSAMP	0.439036	0.195049	2.25089	0.0243923	3	115363692	116330555	0.661075
									MAP3K3	1.04143	0.426346	2.4427	0.014578	17	63122771	64122192	0.656904
									MCEE	-1.95224	0.884633	-2.20684	0.0273255	2	70620399	71616492	0.663019
									MDM2	-0.236817	0.11319	-2.09221	0.0364195	12	68308418	69305255	0.679435
									MEOX2	-3.09143	1.04344	-2.96273	0.00304928	7	15187015	16185504	0.430106
									MEPE	-1.97491	0.633093	-3.11946	0.00181184	4	87321477	88320888	0.343637
									MICALL2	0.919582	0.465426	1.97579	0.048179	7	937980	1937113	0.715226
									MMP19	0.296463	0.143318	2.06857	0.0385865	12	55340646	56335327	0.682841
									MMP9	-1.19019	0.605012	-1.96722	0.0491575	20	45525317	46505448	0.715226
									MORF4L1	-0.700325	0.338678	-2.06782	0.0386572	15	78310723	79309400	0.682841
									MRPL14	-0.686118	0.310147	-2.21224	0.0269501	6	43627552	44627442	0.661075
									MRPL2	1.00457	0.381119	2.63584	0.008393	6	42556346	43554879	0.595476
									MSRB2	2.28958	1.05646	2.16722	0.0302184	10	22595719	23595120	0.673649
									MTFR1	2.29384	1.03471	2.21689	0.0266306	8	65146951	66144269	0.661075
									MXRA8	-1.78263	0.722808	-2.46625	0.0136534	1	855811	1845552	0.625935
									MYL3	0.863602	0.340936	2.53303	0.011308	3	46361824	47360462	0.610461
									MYOM2	0.321888	0.151545	2.12403	0.0336674	8	1545065	2544051	0.679435
									NAGK	0.320812	0.122448	2.61998	0.00879355	2	70564429	71564202	0.595476
									NAMPT	-1.64979	0.784132	-2.10396	0.0353815	7	105754096	106749733	0.679435
									NAPB	0.769809	0.376809	2.04297	0.0410558	20	22921441	23920809	0.700009
									NCK1	-0.815308	0.396196	-2.05784	0.0396053	3	136363277	137361346	0.690628
									NDST1	-2.2907	0.732117	-3.12887	0.00175483	5	150012282	150982349	0.343637
									NID1	0.923279	0.468399	1.97114	0.0487083	1	235569536	236560767	0.715226
									NIT2	0.985152	0.352909	2.79152	0.00524617	3	99840277	100834488	0.504532
									NLRP4	-0.436803	0.163268	-2.67538	0.00746456	19	55337636	56336317	0.578307
									NPIPB3	0.562702	0.267114	2.1066	0.0351526	16	20905435	21829160	0.679435
									NPPA	0.499839	0.239354	2.08828	0.0367725	1	11348001	12346877	0.679435
									NT5C	0.541762	0.217006	2.49653	0.0125416	17	74652801	75611723	0.615372
									NTMT1	0.257864	0.0828001	3.1143	0.00184381	9	129109963	130106925	0.343637
									NXPH1	-2.04817	0.939365	-2.18038	0.0292293	7	7934023	8933355	0.671443
									NXPH3	-0.613755	0.26062	-2.35498	0.0185235	17	49079986	50074847	0.661075
									OBP2A	0.58845	0.259211	2.27016	0.0231977	9	135047519	136032987	0.661075
									PAFAH1B2	1.37574	0.52729	2.60908	0.00907857	11	116644811	117643086	0.595476
									PAFAH2	0.747211	0.311703	2.39719	0.0165215	1	25484997	26482911	0.661075
									PAK4	1.54368	0.685346	2.25241	0.0242962	19	38626321	39625408	0.661075
									PAK7	1.21485	0.564133	2.15348	0.0312814	20	9339200	10338813	0.673649
									PAPL	-2.77574	1.24454	-2.23033	0.0257253	19	38591316	39583482	0.661075
									PCDHB1	-0.502437	0.255456	-1.96683	0.0492031	5	140555002	141550595	0.715226
									PCDHGA1	-0.462722	0.14876	-3.11052	0.00186759	5	140832950	141830516	0.343637
									PCDHGB1	-0.33811	0.162766	-2.07728	0.037776	5	140860895	141849324	0.679435
									PCOLCE	-0.350707	0.166758	-2.10309	0.0354576	7	100105324	101100376	0.679435
									PET117	0.245182	0.0889297	2.75703	0.00583287	20	17637996	18630146	0.513811
									PEX26	0.31487	0.156672	2.00974	0.0444583	22	17578563	18167915	0.71343
									PGRMC2	-0.260999	0.113588	-2.29776	0.0215754	4	127783963	128772108	0.661075
									PI15	2.45046	1.13343	2.16199	0.030619	8	74324543	75324106	0.673649
									PIM1	0.243278	0.116606	2.08632	0.0369492	6	36670398	37669157	0.679435
									PIN1	0.5605	0.274163	2.04441	0.0409135	19	9339212	10334556	0.700009
									PLTP	0.479207	0.118506	4.04373	5.26e-05	20	45413017	46397110	0.171202
									PLXNB2	-0.0451463	0.0181298	-2.49017	0.012768	22	49785276	50769827	0.61741
									PMS2	0.758384	0.328535	2.30838	0.020978	7	5504687	6501184	0.661075
									POFUT1	1.43085	0.549832	2.60235	0.00925884	20	31709078	32706978	0.595476
									POLE3	-0.34621	0.17662	-1.96019	0.0499736	9	112910356	113909951	0.715226
									PPA2	0.419884	0.16591	2.53079	0.0113806	4	104899763	105899390	0.610461
									PPIL1	2.26186	0.941068	2.4035	0.0162388	6	36390512	37220957	0.661075
									PPIL2	4.32561	1.98663	2.17736	0.0294535	22	21444432	22161477	0.671443
									PRMT3	-0.296995	0.14143	-2.09995	0.0357336	11	19887660	20886855	0.679435
									PSMA5	-2.03739	0.84386	-2.41437	0.0157624	1	108913013	109911783	0.661075
									PSMB9	1.567	0.60818	2.57654	0.00997941	6	32344180	33343402	0.603686
									PSMD11	0.470084	0.227791	2.06367	0.0390495	17	31944380	32942764	0.684295
									PTGR2	0.557915	0.254966	2.1882	0.0286553	14	73354685	74350788	0.671443
									PTPRD	0.557501	0.279241	1.99648	0.0458814	9	7984581	8984129	0.71343
									QPCT	0.419216	0.204521	2.04975	0.0403893	2	36846593	37840049	0.696715
									RAB1B	1.4539	0.707497	2.05499	0.03988	11	65769207	66763219	0.690628
									RAB27A	1.03686	0.382457	2.71105	0.00670703	15	54749415	55748153	0.538513
									RAP2A	0.537871	0.253139	2.12481	0.0336026	13	96947075	97933293	0.679435
									RARRES1	-0.0837404	0.0426892	-1.96163	0.0498057	3	158207258	159204413	0.715226
									RBM19	0.367925	0.145645	2.52618	0.0115311	12	113320361	114318042	0.610461
									RPL30	-0.678272	0.326248	-2.07901	0.0376165	8	97544835	98542003	0.679435
									RPS6KA1	-0.528164	0.203383	-2.59689	0.00940715	1	26035510	27028287	0.595476
									RRAGC	1.28677	0.651587	1.97483	0.0482879	1	38348285	39345533	0.715226
									RXFP1	0.716706	0.223952	3.20027	0.00137298	4	157815855	158812589	0.343637
									S100A13	7.23999	3.0072	2.40755	0.01606	1	153132254	154122540	0.661075
									S100A14	12.3887	5.36863	2.30761	0.0210208	1	153116299	154115782	0.661075
									S100A2	-0.648524	0.250678	-2.58708	0.00967944	1	153064069	154063685	0.595476
									SAR1A	-1.12945	0.573244	-1.97028	0.0488061	10	69663469	70656494	0.715226
									SBDS	2.51913	1.03633	2.4308	0.0150653	7	66507523	67492198	0.661075
									SCAMP5	-0.69141	0.351618	-1.96636	0.0492565	15	74467493	75444731	0.715226
									SCG3	-0.113536	0.0504633	-2.24988	0.0244566	15	51183469	52180941	0.661075
									SCGB1D2	-1.58777	0.709347	-2.23836	0.0251979	11	61743661	62740938	0.661075
									SCO1	-1.32693	0.615222	-2.15684	0.0310183	17	10197628	11191560	0.673649
									SCUBE1	-0.306887	0.152019	-2.01874	0.0435138	22	42763084	43761108	0.71343
									SDF2	1.28925	0.531965	2.42356	0.0153691	17	28156484	29151307	0.661075
									SEC61B	1.03923	0.329842	3.1507	0.00162879	9	98724864	99721846	0.343637
									SEMA3C	0.730211	0.224579	3.25147	0.0011481	7	80302443	81296968	0.343637
									SEMA3G	-0.382324	0.172513	-2.2162	0.0266776	3	51947107	52944675	0.661075
									SEMA6A	0.613793	0.214532	2.86107	0.0042221	5	115949817	116949248	0.479187
									SEPW1	0.971897	0.476739	2.03864	0.0414863	19	47280225	48271025	0.701929
									SERPINA11	0.451195	0.193429	2.33262	0.0196682	14	93953319	94952186	0.661075
									SERPINB1	1.01197	0.427154	2.36909	0.0178319	6	2355815	3329363	0.661075
									SFXN5	3.47155	1.64819	2.10628	0.0351799	2	72522162	73477467	0.679435
									SIRPG	-0.268181	0.118954	-2.25448	0.0241657	20	1135418	2116497	0.661075
									SIT1	-0.396253	0.143224	-2.76666	0.00566331	9	35150723	36149963	0.513811
									SKIL	5.48277	2.36066	2.32256	0.020203	3	169857825	170857086	0.661075
									SLITRK5	-0.427106	0.141185	-3.02515	0.00248506	13	87172948	88172181	0.378415
									SMAD3	1.9975	0.906464	2.20362	0.0275513	15	66563867	67561024	0.664845
									SMC3	-6.4644	3.11315	-2.07649	0.037849	10	110068067	111064074	0.679435
									SORD	-0.200525	0.0975083	-2.05649	0.0397351	15	44529430	45517415	0.690628
									SPINK14	-2.15407	0.952473	-2.26156	0.0237247	5	147673707	148669676	0.661075
									SPINK9	-0.521492	0.210925	-2.47241	0.0134205	5	147821253	148821017	0.625935
									SPOP	-0.640535	0.276609	-2.31567	0.0205762	17	49102255	50098971	0.661075
									SRL	-2.31122	1.05987	-2.18067	0.0292077	16	3739996	4731182	0.671443
									ST8SIA3	4.64271	1.66349	2.79094	0.00525555	18	56853533	57851536	0.504532
									SULT1E1	-1.25603	0.556256	-2.25801	0.0239448	4	69367202	70359098	0.661075
									SYT17	-0.599412	0.234743	-2.55348	0.0106654	16	18759802	19667740	0.610461
									SYT2	-5.13477	2.20131	-2.3326	0.019669	1	202143564	203143394	0.661075
									TAC4	0.266259	0.133552	1.99366	0.0461887	17	49348470	50345097	0.71343
									TEAD4	-1.64304	0.652385	-2.51852	0.011785	12	2460292	3457944	0.610461
									TFIP11	1.1199	0.491842	2.27695	0.0227891	22	25995190	26993238	0.661075
									TIE1	-1.02787	0.260096	-3.95189	7.75e-05	1	42802914	43794789	0.171202
									TLR4	-0.231679	0.0918936	-2.52117	0.0116966	9	117204622	118203416	0.610461
									TMCO5A	1.26901	0.494959	2.56386	0.0103515	15	37423499	38421612	0.609495
									TMED2	0.787347	0.355232	2.21643	0.0266619	12	123085987	124083431	0.661075
									TMOD1	1.28496	0.415907	3.08953	0.00200474	9	97003680	98001076	0.354116
									TMUB2	0.339037	0.172366	1.96696	0.0491881	17	43687312	44682780	0.715226
									TNF	1.13619	0.310491	3.65933	0.000252878	6	31075791	32069011	0.343637
									TNFRSF10D	-3.60783	1.73198	-2.08307	0.0372447	8	22735179	23636162	0.679435
									TNFRSF13B	-0.886336	0.437955	-2.02381	0.04299	17	16442141	17439795	0.71314
									TNFRSF19	0.918992	0.395719	2.32234	0.0202149	13	23076873	24062439	0.661075
									TNFRSF4	-2.63082	1.32226	-1.98964	0.0466306	1	847938	1577737	0.713956
									TNS2	2.11654	0.765318	2.76557	0.00568231	12	52548110	53545711	0.513811
									TOR1AIP1	2.14955	0.710456	3.02559	0.00248151	1	179383202	180381939	0.378415
									TPST1	0.224547	0.09548	2.35177	0.0186841	7	65707908	66697619	0.661075
									TRIM3	1.0831	0.470267	2.30317	0.0212694	11	5951939	6945028	0.661075
									TXNDC5	-0.786428	0.367199	-2.14169	0.0322181	6	7393219	8352285	0.679435
									TXNL4B	0.981429	0.451277	2.17478	0.0296466	16	71593828	72590311	0.671443
									UBE2C	-2.15897	0.914108	-2.36183	0.0181851	20	45314036	46312069	0.661075
									UBE2T	-1.10473	0.545307	-2.02588	0.0427773	1	201842016	202841742	0.71314
									UBE2V1	-1.50375	0.743963	-2.02127	0.0432517	20	49584844	50583358	0.71314
									UBTD2	0.128461	0.0550304	2.33436	0.0195768	5	171785179	172783503	0.661075
									UPK3BL	-0.652106	0.223122	-2.92265	0.00347071	7	102143878	103142485	0.437904
									UTS2	2.41719	0.764622	3.16129	0.00157071	1	7354306	8352929	0.343637
									VAMP3	0.256338	0.0963183	2.66136	0.00778248	1	7273255	8269650	0.592542
									VPS4A	1.45068	0.575656	2.52006	0.0117336	16	68814210	69810382	0.610461
									VTN	3.57636	1.78083	2.00825	0.0446166	17	27869146	28857368	0.71343
									VWA2	-0.374114	0.178922	-2.09094	0.0365337	10	113741778	114738623	0.679435
									WARS	-0.268991	0.094017	-2.86109	0.00422188	14	99844307	100838360	0.479187
									WBP2	-0.506448	0.21949	-2.30739	0.0210333	17	75354406	76348316	0.661075
									WFDC5	0.95558	0.379886	2.51544	0.0118885	20	44616488	45614736	0.610461
									ZYX	-1.00683	0.308685	-3.26168	0.00110753	7	142883923	143879424	0.343637

## Sheet: Table S6
Table S6. BrainXcan associations between TMD genetic components and neuroimaging-derived phenotypes Notes: This table summarizes significant and nominal associations between latent genetic components of temporomandibular disorders (TMD) and brain imaging–derived phenotypes (IDPs) identified using the BrainXcan framework. Loading 1 corresponds to the first latent genetic component (FAnxiety), and …
loading 1																	loading 2
IDP	bhat	pval	z_brainxcan	nsnp_used	nsnp_total	CV_R2	CV_Pearson	CV_Spearman	modality	z_adj	varz_adj	pval_adj (FDR)	subtype	left_or_right	region	notes	IDP	bhat	pval	z_brainxcan	nsnp_used	nsnp_total	CV_R2	CV_Pearson	CV_Spearman	modality	z_adj	varz_adj	pval_adj (FDR)	subtype	left_or_right	region	notes
IDP-25834	-0.354826	4.314685568504454e-05	-4.08995	1043262	1071343	0.034881529168322545	0.1867957767334789	0.18154415100522853	T1	-3.86294	1.1209836669133584	0.00011202947581757052	Gray-Cortical	left	subcallosal cortex	Volume of grey matter in Left Subcallosal Cortex	PC-Subcortical_vol-1	0.4012197383158036	0.00019926756891312932	3.719943222686892	1043262	1071343	0.03882149041297245	0.19711562986522674	0.1942586513407077	T1	3.544687850038391	1.1013278694853672	0.00039307829592715945	Subcortical	NA	PC	PC-Subcortical_vol-1
IDP-25407	0.3604210568112293	8.790496375236305e-05	3.9217588019579463	1043262	1071343	0.03154075915500587	0.17777104043892092	0.17104440745868915	dMRI	3.759745125030532	1.0880402213229232	0.00017008655166700636	OD	left	cerebral peduncle	Mean OD (orientation dispersion index) in cerebral peduncle (left) on FA (fractional anisotropy) skeleton (from dMRI data)	IDP-25501	-0.724967	0.00043624312575185273	-3.51713	1043262	1071343	0.012538035203686793	0.11199387007137256	0.10790990788638294	dMRI	-3.32349	1.1199194947118427	0.0008889760313775594	w-FA	right	inferior fronto-occipital fasciculus	Weighted-mean FA (fractional anisotropy) in tract right inferior fronto-occipital fasciculus (from dMRI data)
PC-FA-TBSS-1	-0.25905	0.00012043551831539987	-3.84524	1043262	1071343	0.04234095614324685	0.20618773252125244	0.20023439179527386	dMRI	-3.66304	1.1019559676192154	0.0002492442269212302	FA	NA	PC	PC-FA-TBSS-1	IDP-25442	-0.717318	0.00044858069070204256	-3.50972	1043262	1071343	0.013071666639161927	0.11433723748663972	0.1099558274109165	dMRI	-3.31813	1.1188109798741084	0.000906208723605245	ISOVF	NA	genu of corpus callosum	Mean ISOVF (isotropic or free water volume fraction) in genu of corpus callosum on FA (fractional anisotropy) skeleton (from dMRI data)
IDP-25012	-0.311674	0.00019473272089701567	-3.72575	1043262	1071343	0.03459894595940083	0.1861667620076756	0.17842567575927076	T1	-3.53961	1.1079439437232597	0.00040072123333667424	Subcortical	right	thalamus	Volume of right thalamus (from T1 brain image)	IDP-25355	-0.460129	0.0008641947379689028	-3.33137	1043262	1071343	0.021816724791128617	0.14770591690262164	0.14486419483263746	dMRI	-3.16861	1.105374942311191	0.001531722748300617	ICVF	left	inferior cerebellar peduncle	Mean ICVF (intra-cellular volume fraction) in inferior cerebellar peduncle (left) on FA (fractional anisotropy) skeleton (from dMRI data)
IDP-25088	0.33368000800444075	0.0002205062606717778	3.694285132406052	1043262	1071343	0.032249374745698	0.17958266843536366	0.1734831851351149	dMRI	3.5138476890717136	1.1053376390225127	0.0004416659819393259	FA	right	external capsule	Mean FA (fractional anisotropy) in external capsule (right) on FA skeleton (from dMRI data)	IDP-25354	-0.465033	0.001082377033504364	-3.26819	1043262	1071343	0.019820078044035627	0.14102102462431435	0.13593824594027068	dMRI	-3.10572	1.1073640262723705	0.001898173549925035	ICVF	right	inferior cerebellar peduncle	Mean ICVF (intra-cellular volume fraction) in inferior cerebellar peduncle (right) on FA (fractional anisotropy) skeleton (from dMRI data)
IDP-25387	-0.456604	0.0002340771191949749	-3.67908	1043262	1071343	0.0180900116836904	0.13478132389841696	0.1350533778302136	dMRI	-3.49573	1.1076498680567792	0.0004727659052179598	ICVF	left	superior fronto-occipital fasciculus	Mean ICVF (intra-cellular volume fraction) in superior fronto-occipital fasciculus (left) on FA (fractional anisotropy) skeleton (from dMRI data)	IDP-25025	0.3260477077126658	0.002013148266228432	3.088285704282298	1043262	1071343	0.039100529908249526	0.19866322943045864	0.2000906600245516	T1	2.938395780370964	1.1046237048914145	0.0032991555945910698	Brainstem	NA	brain stem + 4th ventricle	Volume of brain stem + 4th ventricle (from T1 brain image)
IDP-25880	0.3138105491154079	0.0003195778467562172	3.5988903852116576	1043262	1071343	0.022515256716577503	0.15083596954153253	0.15074368195224902	T1	3.4253060717344166	1.103922205984037	0.0006141071708538708	Gray-Subcortical	left	caudate	Volume of grey matter in Left Caudate	IDP-25397	-0.650638	0.002005252563933643	-3.08945	1043262	1071343	0.014618638949749576	0.1211091185421195	0.11726788101288682	dMRI	-2.93047	1.1114442719207422	0.0033844597214774835	OD	NA	fornix	Mean OD (orientation dispersion index) in fornix on FA (fractional anisotropy) skeleton (from dMRI data)
PC-ICVF-ProbTrack-1	-0.201972	0.00034018802844986974	-3.5826	1043262	1071343	0.060834659046929314	0.24668393283459736	0.24063832785123435	dMRI	-3.40705	1.1057061980443628	0.0006566862613117203	w-ICVF	NA	PC	PC-ICVF-ProbTrack-1	IDP-25878	-0.4383	0.0020354043384187294	-3.08502	1043262	1071343	0.03174492996971723	0.17839480870358784	0.1728288640655712	T1	-2.92144	1.115117618464471	0.00348415354805051	Gray-Subcortical	left	thalamus	Volume of grey matter in Left Thalamus
IDP-25374	0.3036808968576287	0.00039130389266335964	3.545880310957402	1043262	1071343	0.03221098141210299	0.1797654079306715	0.1753540203168065	dMRI	3.3530034301951517	1.118356197765045	0.0007993971584079707	ICVF	right	sagittal stratum	Mean ICVF (intra-cellular volume fraction) in sagittal stratum (right) on FA (fractional anisotropy) skeleton (from dMRI data)	IDP-25445	-0.444159	0.002182685517712795	-3.06418	1043262	1071343	0.029051996588630002	0.17050235650681686	0.1632203932049684	dMRI	-2.91298	1.1065077662590677	0.0035800259562003664	ISOVF	NA	fornix	Mean ISOVF (isotropic or free water volume fraction) in fornix on FA (fractional anisotropy) skeleton (from dMRI data)
IDP-25413	0.4334373053837452	0.00046788340871827363	3.49849981811358	1043262	1071343	0.017276995919144666	0.13258372172997954	0.12954904426751718	dMRI	3.3237642797046565	1.1079069301859417	0.0008881122895187746	OD	left	retrolenticular part of internal capsule	Mean OD (orientation dispersion index) in retrolenticular part of internal capsule (left) on FA (fractional anisotropy) skeleton (from dMRI data)	IDP-25789	-0.6149	0.002465055007899961	-3.0276	1043262	1071343	0.014248501328171459	0.11951145085089178	0.11373769770292805	T1	-2.88466	1.1015579893024152	0.003918370665853505	Gray-Cortical	right	middle frontal gyrus	Volume of grey matter in Right Middle Frontal Gyrus
IDP-25784	-0.214358	0.000578884540937734	-3.44132	1043262	1071343	0.03932384747924556	0.19909452885701884	0.18696725317298188	T1	-3.26873	1.1083899105868198	0.001080322980584653	Gray-Cortical	left	insular cortex	Volume of grey matter in Left Insular Cortex	IDP-25062	-0.604915	0.0025250825419107807	-3.02032	1043262	1071343	0.010821434353595616	0.10427609899982623	0.10201992440529574	dMRI	-2.86392	1.1122018445791761	0.004184320801455716	FA	right	corticospinal tract	Mean FA (fractional anisotropy) in corticospinal tract (right) on FA skeleton (from dMRI data)
PC-FA-ProbTrack-1	-0.232973	0.0006827264364839001	-3.39642	1043262	1071343	0.04660296627192706	0.21591878805058584	0.2084413309848582	dMRI	-3.23887	1.0996587583733346	0.0012000630046808689	w-FA	NA	PC	PC-FA-ProbTrack-1	IDP-25890	0.42706674666980105	0.0027776877385049447	2.991326012690385	1043262	1071343	0.023720696029761457	0.15454895601701918	0.14919572882116536	T1	2.821372380000899	1.1241044687811752	0.004781865957888347	Gray-Subcortical	left	ventral striatum	Volume of grey matter in Left Ventral Striatum
PC-ICVF-TBSS-1	-0.190601	0.0006509506569224604	-3.40945	1043262	1071343	0.06043542234499288	0.2459058194037365	0.24249851795274485	dMRI	-3.23879	1.108159440636195	0.0012003840084201377	ICVF	NA	PC	PC-ICVF-TBSS-1	IDP-25495	0.5980304399748958	0.0029701606785421763	2.9708093854603814	1043262	1071343	0.010467901590904828	0.10291519156301357	0.10541715342613822	dMRI	2.8173070724332785	1.111939616210986	0.004842819981450723	w-FA	right	parahippocampal part of cingulum	Weighted-mean FA (fractional anisotropy) in tract right parahippocampal part of cingulum (from dMRI data)
IDP-25089	0.3001655990527909	0.0007821639463524196	3.3590306398792067	1043262	1071343	0.03234799842747449	0.17986314160795858	0.17198392679465435	dMRI	3.193185452642534	1.106571922649934	0.0014071254531590578	FA	left	external capsule	Mean FA (fractional anisotropy) in external capsule (left) on FA skeleton (from dMRI data)	IDP-25891	0.4281329121582297	0.0031382717081742573	2.953859181765121	1043262	1071343	0.0213911588824206	0.14681516525437469	0.14265742186827365	T1	2.800278555577331	1.1126974834256322	0.005105852593813605	Gray-Subcortical	right	ventral striatum	Volume of grey matter in Right Ventral Striatum
IDP-25878	0.3086919729109029	0.0007824874812356504	3.358916354975605	1043262	1071343	0.03174492996971723	0.17839480870358784	0.1728288640655712	T1	3.18081821870719	1.115117618464471	0.0014685974958864752	Gray-Subcortical	left	thalamus	Volume of grey matter in Left Thalamus	PC-Cerebellum-1	0.3205331849661164	0.004219554042295396	2.8612640898853874	1043262	1071343	0.05040624356743095	0.22457599389878585	0.21971587253070152	T1	2.7210342841780997	1.1057268639796924	0.006507801174247326	Gray-Cerebellum	NA	PC	PC-Cerebellum-1
IDP-25386	-0.409597	0.0009242825694339241	-3.31261	1043262	1071343	0.014684812286714144	0.1213292418039371	0.1166043439202657	dMRI	-3.13586	1.1159102847511162	0.0017135265324192453	ICVF	right	superior fronto-occipital fasciculus	Mean ICVF (intra-cellular volume fraction) in superior fronto-occipital fasciculus (right) on FA (fractional anisotropy) skeleton (from dMRI data)	IDP-25907	-0.390874	0.0076814973123401405	-2.66576	1043262	1071343	0.02378177565143213	0.15455591777335112	0.14806470844907602	T1	-2.5399	1.101557129973661	0.011088308382511028	Gray-Cerebellum	vermis	viib cerebellum	Volume of grey matter in Vermis VIIb Cerebellum
IDP-25435	-0.296492	0.0011143064909435888	-3.25995	1043262	1071343	0.02695637530102235	0.16419383875763355	0.15930829105253808	dMRI	-3.09508	1.1093728856123801	0.0019675652859467616	OD	left	superior fronto-occipital fasciculus	Mean OD (orientation dispersion index) in superior fronto-occipital fasciculus (left) on FA (fractional anisotropy) skeleton (from dMRI data)	IDP-25674	0.3812123192181897	0.007478204890190194	2.674763206393168	1043262	1071343	0.024474533305324564	0.1567342229454137	0.15420517765342354	dMRI	2.5355406971607755	1.112831754371586	0.011227388196017641	w-ICVF	right	superior thalamic radiation	Weighted-mean ICVF (intra-cellular volume fraction) in tract right superior thalamic radiation (from dMRI data)
IDP-25419	-0.291247	0.001179612293197473	-3.24376	1043262	1071343	0.02726961489745494	0.16513956368046975	0.15872712612295686	dMRI	-3.08963	1.1022633796127075	0.0020040524064795706	OD	left	posterior corona radiata	Mean OD (orientation dispersion index) in posterior corona radiata (left) on FA (fractional anisotropy) skeleton (from dMRI data)	IDP-25006	0.3658289914871301	0.009320615237067871	2.600064822305287	1043262	1071343	0.03042694625704045	0.1746747095467516	0.16740132806324268	T1	2.472593843409353	1.105764858787147	0.013413649142142565	Total	NA	grey matter	Volume of grey matter (from T1 brain image)
IDP-25860	0.4241159069525148	0.0011110952869279487	3.2607715269648585	1043262	1071343	0.014204854375958196	0.11930456622155275	0.11446807191169027	T1	3.087174365619907	1.115625471533278	0.002020690295439782	Gray-Cortical	left	occipital fusiform gyrus	Volume of grey matter in Left Occipital Fusiform Gyrus	IDP-25911	0.5232913896689603	0.009475057582737749	2.5944203101140437	1043262	1071343	0.017606523064690682	0.13277150344958305	0.12791770830456195	T1	2.459485882517193	1.1127356516509086	0.013913616968042842	Gray-Cerebellum	right	viiia cerebellum	Volume of grey matter in Right VIIIa Cerebellum
PC-Subcortical_GMvol-1	0.22441927237847167	0.0013685765348023687	3.201197579440728	1043262	1071343	0.03906630158913671	0.19777040285687025	0.19328684023554205	T1	3.0497774542971072	1.101764210124482	0.00229010993001743	Gray-Subcortical	NA	PC	PC-Subcortical_GMvol-1	IDP-25892	0.3646344972577677	0.010915135109775188	2.5454040678150998	1043262	1071343	0.033996607903474814	0.18522839544529648	0.17667281148662484	T1	2.41339895678766	1.112385262113054	0.015804509370529744	Gray-Brainstem	NA	brain-stem	Volume of grey matter in Brain-Stem
IDP-25851	0.3110227215837457	0.0013755657256332386	3.1997296048304147	1043262	1071343	0.02679689933781093	0.1637315329549671	0.1600064467486437	T1	3.042980646543044	1.1056767530338938	0.002342473978568291	Gray-Cortical	right	parahippocampal gyrus, posterior division	Volume of grey matter in Right Parahippocampal Gyrus, posterior division	IDP-25687	-0.518875	0.011228983340755429	-2.53549	1043262	1071343	0.012798823858440887	0.11313464820255495	0.10968273823170276	dMRI	-2.40865	1.1080943373494503	0.01601164558987744	w-OD	NA	forceps major	Weighted-mean OD (orientation dispersion index) in tract forceps major (from dMRI data)
IDP-25456	0.4125065123078385	0.0013313888430002581	3.209126536694609	1043262	1071343	0.01345106532253748	0.11598187019251882	0.11628017283008535	dMRI	3.036061472284029	1.117255656949135	0.002396904914158428	ISOVF	right	anterior limb of internal capsule	Mean ISOVF (isotropic or free water volume fraction) in anterior limb of internal capsule (right) on FA (fractional anisotropy) skeleton (from dMRI da	IDP-25392	0.3630713407395738	0.011498434840184651	2.5271745212446453	1043262	1071343	0.020507122465397987	0.14374720551201364	0.14442957665177994	dMRI	2.4073297976735204	1.102044891535249	0.016069650740916635	OD	NA	middle cerebellar peduncle	Mean OD (orientation dispersion index) in middle cerebellar peduncle on FA (fractional anisotropy) skeleton (from dMRI data)
PC-Cortical-1	-0.280794	0.0014723621651633865	-3.18008	1043262	1071343	0.02982553861761517	0.17286846474560513	0.164083452868329	T1	-3.02531	1.1049317914305263	0.002483787528778978	Gray-Cortical	NA	PC	PC-Cortical-1	IDP-25446	0.5049232556419361	0.01244032405545633	2.499401604675365	1043262	1071343	0.011792099211749396	0.10865624203848807	0.10743702517798363	dMRI	2.3624117643964433	1.1193370916474552	0.018156463016748673	ISOVF	right	corticospinal tract	Mean ISOVF (isotropic or free water volume fraction) in corticospinal tract (right) on FA (fractional anisotropy) skeleton (from dMRI data)
IDP-25011	-0.267384	0.001864212715148848	-3.11105	1043262	1071343	0.0337585868371697	0.1841831835664508	0.17586748177301068	T1	-2.95785	1.1062728411475893	0.003097915752654257	Subcortical	left	thalamus	Volume of left thalamus (from T1 brain image)	IDP-25668	-0.493131	0.013229579880035695	-2.47753	1043262	1071343	0.0181492673893221	0.13494063897750933	0.1307068353441427	dMRI	-2.34844	1.112956477438038	0.01885220339940867	w-ICVF	right	medial lemniscus	Weighted-mean ICVF (intra-cellular volume fraction) in tract right medial lemniscus (from dMRI data)
IDP-25881	0.2749140308460137	0.001903980683251643	3.1048150034025546	1043262	1071343	0.0194492666079219	0.1397636053005918	0.13978309420557594	T1	2.955055584419574	1.1039264726990086	0.0031261272318911567	Gray-Subcortical	right	caudate	Volume of grey matter in Right Caudate	IDP-25425	0.2612321720636729	0.014524583893693375	2.4440209298296507	1043262	1071343	0.04005353048999105	0.20013621487439745	0.194705002656982	dMRI	2.321971913326123	1.1078881498662094	0.020234448024710354	OD	left	external capsule	Mean OD (orientation dispersion index) in external capsule (left) on FA (fractional anisotropy) skeleton (from dMRI data)
IDP-25355	0.2749677448496877	0.0023469570185964553	3.042405236559826	1043262	1071343	0.021816724791128617	0.14770591690262164	0.14486419483263746	dMRI	2.8937582880289057	1.105374942311191	0.0038066106967203457	ICVF	left	inferior cerebellar peduncle	Mean ICVF (intra-cellular volume fraction) in inferior cerebellar peduncle (left) on FA (fractional anisotropy) skeleton (from dMRI data)	IDP-25509	0.3568750573500216	0.01471521110754041	2.4393131322298998	1043262	1071343	0.02093719677665895	0.14474912527179046	0.13897212828959649	dMRI	2.3165722661845756	1.1087749416151986	0.02052704359234345	w-FA	left	superior longitudinal fasciculus	Weighted-mean FA (fractional anisotropy) in tract left superior longitudinal fasciculus (from dMRI data)
IDP-25879	0.2701309189842493	0.0032152629794197233	2.94637119520076	1043262	1071343	0.03141232628746772	0.17742682833876056	0.17274923327742733	T1	2.7902979019846015	1.1149971954165687	0.005265956440083513	Gray-Subcortical	right	thalamus	Volume of grey matter in Right Thalamus	IDP-25058	0.35789458410949	0.01557511863141651	2.4187224615195198	1043262	1071343	0.022615025135693245	0.15069000898785725	0.14948619956931405	dMRI	2.295467393849357	1.1102731034103601	0.021706352951983282	FA	NA	genu of corpus callosum	Mean FA (fractional anisotropy) in genu of corpus callosum on FA skeleton (from dMRI data)
IDP-25441	-0.365253	0.00327861617835201	-2.94033	1043262	1071343	0.015163786601892546	0.1235949620850809	0.1238360850859949	dMRI	-2.78513	1.1145570752569143	0.005350666836586239	ISOVF	NA	pontine crossing tract	Mean ISOVF (isotropic or free water volume fraction) in pontine crossing tract on FA (fractional anisotropy) skeleton (from dMRI data)	IDP-25004	-0.334414	0.017899156533824227	-2.3677	1043262	1071343	0.034767118997788615	0.1866164286011759	0.1773369417707679	T1	-2.24665	1.110666090049667	0.02466271269670039	Total	NA	ventricular cerebrospinal fluid	Volume of ventricular cerebrospinal fluid (from T1 brain image)
IDP-25345	-0.381569	0.003555807650843353	-2.91509	1043262	1071343	0.009393370430715198	0.09828770704731048	0.10075556599548607	dMRI	-2.76792	1.109171348960742	0.005641552840138648	ICVF	NA	pontine crossing tract	Mean ICVF (intra-cellular volume fraction) in pontine crossing tract on FA (fractional anisotropy) skeleton (from dMRI data)	IDP-25056	-0.326648	0.019746828382890474	-2.33112	1043262	1071343	0.02266800911679001	0.15063311070571914	0.14791893686235028	dMRI	-2.21231	1.1102922600546241	0.026945001160592782	FA	NA	middle cerebellar peduncle	Mean FA (fractional anisotropy) in middle cerebellar peduncle on FA skeleton (from dMRI data)
IDP-25020	0.3959465795024781	0.003793168844313429	2.894868925863085	1043262	1071343	0.012929206095929069	0.11371063090741165	0.10866065248155994	T1	2.744237848508367	1.112792805889854	0.006065157557803578	Subcortical	right	hippocampus	Volume of right hippocampus (from T1 brain image)	IDP-25915	0.3330957836390345	0.01993904658851042	2.327492897241468	1043262	1071343	0.033591294052264235	0.1834070640262921	0.1784995426634648	T1	2.207909610364525	1.111256077067068	0.027250574780178657	Gray-Cerebellum	left	ix cerebellum	Volume of grey matter in Left IX Cerebellum
IDP-25847	0.3686414265300056	0.00401089041187571	2.8773039596042613	1043262	1071343	0.016589376832585878	0.12880956811947278	0.12624283108118073	T1	2.724122678576185	1.1156248083747722	0.00644725531846496	Gray-Cortical	right	frontal orbital cortex	Volume of grey matter in Right Frontal Orbital Cortex	PC-Subcortical_GMvol-1	0.2404332246196372	0.022919587979883332	2.2747723791803898	1043262	1071343	0.03906630158913671	0.19777040285687025	0.19328684023554205	T1	2.167173173014264	1.101764210124482	0.030221652129744724	Gray-Subcortical	NA	PC	PC-Subcortical_GMvol-1
IDP-25507	-0.363977	0.0050931998289587286	-2.80108	1043262	1071343	0.01316151263572407	0.11473330734182832	0.11067760796531843	dMRI	-2.66253	1.1067810266602276	0.0077555592734731334	w-FA	left	posterior thalamic radiation	Weighted-mean FA (fractional anisotropy) in tract left posterior thalamic radiation (from dMRI data)	IDP-25651	-0.452079	0.022862450240379792	-2.27573	1043262	1071343	0.012659763264979971	0.11253602002595854	0.11016535901795993	dMRI	-2.158	1.1120770839587852	0.030927456925826047	w-ICVF	right	acoustic radiation	Weighted-mean ICVF (intra-cellular volume fraction) in tract right acoustic radiation (from dMRI data)
IDP-25354	0.2533328632880644	0.005121017713289747	2.799321148454548	1043262	1071343	0.019820078044035627	0.14102102462431435	0.13593824594027068	dMRI	2.6601585354031085	1.1073640262723705	0.00781038786094673	ICVF	right	inferior cerebellar peduncle	Mean ICVF (intra-cellular volume fraction) in inferior cerebellar peduncle (right) on FA (fractional anisotropy) skeleton (from dMRI data)	IDP-25010	0.2461202269659904	0.025583292491203526	2.232479441655551	1043262	1071343	0.03677824922356754	0.19181762854177992	0.18703436037126286	T1	2.1177072418319565	1.1113301404348097	0.034199869171106775	Total	NA	brain, grey+white	Volume of brain, grey+white, from T1 brain image
IDP-25499	-0.243527	0.006428410096217172	-2.72509	1043262	1071343	0.026078891737721932	0.1614970347660824	0.15544803531712495	dMRI	-2.58611	1.1103687227841659	0.009706572600245782	w-FA	NA	forceps minor	Weighted-mean FA (fractional anisotropy) in tract forceps minor (from dMRI data)	IDP-25353	-0.459876	0.028727072276513207	-2.18721	1043262	1071343	0.010481398060712022	0.10289777133797452	0.10126714214114753	dMRI	-2.07206	1.1142375998660203	0.03826002800312	ICVF	left	medial lemniscus	Mean ICVF (intra-cellular volume fraction) in medial lemniscus (left) on FA (fractional anisotropy) skeleton (from dMRI data)
IDP-25501	0.36442287624008096	0.0063754291567288115	2.7278204921949114	1043262	1071343	0.012538035203686793	0.11199387007137256	0.10790990788638294	dMRI	2.5776407287042886	1.1199194947118427	0.009947736567464059	w-FA	right	inferior fronto-occipital fasciculus	Weighted-mean FA (fractional anisotropy) in tract right inferior fronto-occipital fasciculus (from dMRI data)	IDP-25694	-0.320429	0.0292942390957188	-2.1795	1043262	1071343	0.0201127372779093	0.1420042919026484	0.140239157624083	dMRI	-2.0705	1.1080590214044974	0.03840509466762366	w-OD	left	medial lemniscus	Weighted-mean OD (orientation dispersion index) in tract left medial lemniscus (from dMRI data)
IDP-25077	-0.350099	0.006584124343784527	-2.71718	1043262	1071343	0.014124135486317637	0.11892686298119058	0.11058753433225296	dMRI	-2.56787	1.119669121072802	0.010232524269199059	FA	left	retrolenticular part of internal capsule	Mean FA (fractional anisotropy) in retrolenticular part of internal capsule (left) on FA skeleton (from dMRI data)	IDP-25424	0.23342322912577826	0.030493339738685243	2.1636224159097943	1043262	1071343	0.03716157700728662	0.19278736794920806	0.1874105996457728	dMRI	2.0627098811382116	1.1002380149852464	0.039140200547058364	OD	right	external capsule	Mean OD (orientation dispersion index) in external capsule (right) on FA (fractional anisotropy) skeleton (from dMRI data)
IDP-25073	-0.239347	0.007890575013802695	-2.65672	1043262	1071343	0.022976807432074864	0.15166699783452273	0.1467481765175058	dMRI	-2.51542	1.115495640699113	0.011888913873008838	FA	left	anterior limb of internal capsule	Mean FA (fractional anisotropy) in anterior limb of internal capsule (left) on FA skeleton (from dMRI data)	IDP-25667	-0.31245	0.030966049569589	-2.15751	1043262	1071343	0.02086002699759981	0.14548424409510108	0.14354859737005596	dMRI	-2.05018	1.1074421270985386	0.040346848587102344	w-ICVF	left	medial lemniscus	Weighted-mean ICVF (intra-cellular volume fraction) in tract left medial lemniscus (from dMRI data)
IDP-25013	0.218782628279197	0.008145952436847943	2.645959683893338	1043262	1071343	0.03456350734665903	0.1859230129613778	0.18077915048280904	T1	2.5146564887768874	1.1071567464569703	0.01191484119598561	Subcortical	left	caudate	Volume of left caudate (from T1 brain image)	IDP-25061	0.3208017228918719	0.03251668155868607	2.13800075991558	1043262	1071343	0.020599243421391744	0.14366847067001282	0.13979968557173475	dMRI	2.0360467317994964	1.102656461785146	0.04174566289956771	FA	NA	fornix	Mean FA (fractional anisotropy) in fornix on FA skeleton (from dMRI data)
IDP-25445	0.21191016087276596	0.009383618315881768	2.5977522022284325	1043262	1071343	0.029051996588630002	0.17050235650681686	0.1632203932049684	dMRI	2.469565153365819	1.1065077662590677	0.013527738174761881	ISOVF	NA	fornix	Mean ISOVF (isotropic or free water volume fraction) in fornix on FA (fractional anisotropy) skeleton (from dMRI data)	IDP-25695	-0.309551	0.032347251579756126	-2.14009	1043262	1071343	0.01987847809377563	0.14177994263179686	0.13973509430005698	dMRI	-2.03555	1.1053505727751936	0.04179516162997359	w-OD	right	medial lemniscus	Weighted-mean OD (orientation dispersion index) in tract right medial lemniscus (from dMRI data)
IDP-25651	0.3239684744527577	0.01025521960157609	2.5671028287295403	1043262	1071343	0.012659763264979971	0.11253602002595854	0.11016535901795993	dMRI	2.434309643221467	1.1120770839587852	0.014920225396387682	w-ICVF	right	acoustic radiation	Weighted-mean ICVF (intra-cellular volume fraction) in tract right acoustic radiation (from dMRI data)	IDP-25065	0.4431671317956532	0.034379497846317365	2.1155922935711007	1043262	1071343	0.01124942736389567	0.10628972099616432	0.10311209918963142	dMRI	2.010864806267343	1.1068740510628763	0.044339738615881724	FA	left	medial lemniscus	Mean FA (fractional anisotropy) in medial lemniscus (left) on FA skeleton (from dMRI data)
IDP-25072	-0.22642	0.010846935517185371	-2.54759	1043262	1071343	0.02493717371029347	0.15808120808334142	0.15251826812770666	dMRI	-2.4202	1.108046418365761	0.015512071801982613	FA	right	anterior limb of internal capsule	Mean FA (fractional anisotropy) in anterior limb of internal capsule (right) on FA skeleton (from dMRI data)	IDP-25368	0.2817183216904994	0.034537387207189095	2.113741086821856	1043262	1071343	0.03232637540655847	0.18009168397536396	0.17862902434650926	dMRI	2.0099568074953402	1.105936340204682	0.04443576048528564	ICVF	right	superior corona radiata	Mean ICVF (intra-cellular volume fraction) in superior corona radiata (right) on FA (fractional anisotropy) skeleton (from dMRI data)
IDP-25725	0.3524685331895461	0.014577187827904096	2.442716388072924	1043262	1071343	0.011574499220211476	0.1078647450416534	0.1036790034704794	dMRI	2.338989095194157	1.0906607845300296	0.01933599786645374	w-ISOVF	left	superior longitudinal fasciculus	Weighted-mean ISOVF (isotropic or free water volume fraction) in tract left superior longitudinal fasciculus (from dMRI data)	IDP-25099	0.2857789508781989	0.04480608251974096	2.006470411700686	1043262	1071343	0.029980079752821576	0.17329114071179028	0.16748504821435126	dMRI	1.9082369593155164	1.1056073402085271	0.056360596716053694	FA	left	superior fronto-occipital fasciculus	Mean FA (fractional anisotropy) in superior fronto-occipital fasciculus (left) on FA skeleton (from dMRI data)
IDP-25785	-0.141395	0.015541877339359725	-2.4195	1043262	1071343	0.04035489678996397	0.2014907049455896	0.18896678870362088	T1	-2.30244	1.1042697643450077	0.021310477562790184	Gray-Cortical	right	insular cortex	Volume of grey matter in Right Insular Cortex	IDP-25843	-0.386913	0.048732480709526	-1.97092	1043262	1071343	0.016085143505655264	0.12736828251576496	0.12186752249800505	T1	-1.86668	1.1148142923441042	0.0619469425746188	Gray-Cortical	right	precuneous cortex	Volume of grey matter in Right Precuneous Cortex
IDP-25660	-0.217944	0.016410887551669792	-2.39965	1043262	1071343	0.022745475788536036	0.15154143004257584	0.1486789327812152	dMRI	-2.28829	1.0996993693048813	0.022120848514656056	w-ICVF	NA	forceps major	Weighted-mean ICVF (intra-cellular volume fraction) in tract forceps major (from dMRI data)	IDP-25066	-0.283231	0.050242447147436094	-1.95789	1043262	1071343	0.02027919893233554	0.14312701283283916	0.14317696725981507	dMRI	-1.85727	1.1112963463444934	0.06327323812593968	FA	right	inferior cerebellar peduncle	Mean FA (fractional anisotropy) in inferior cerebellar peduncle (right) on FA skeleton (from dMRI data)
IDP-25674	-0.207126	0.017263936745215324	-2.38104	1043262	1071343	0.024474533305324564	0.1567342229454137	0.15420517765342354	dMRI	-2.2571	1.112831754371586	0.024001583886338242	w-ICVF	right	superior thalamic radiation	Weighted-mean ICVF (intra-cellular volume fraction) in tract right superior thalamic radiation (from dMRI data)	IDP-25837	0.4055669712129417	0.05215519905657625	1.9418505186381037	1043262	1071343	0.012330459770346858	0.11107349758982844	0.1082136103110242	T1	1.8443071817620362	1.1085749886686167	0.06513838545318747	Gray-Cortical	right	paracingulate gyrus	Volume of grey matter in Right Paracingulate Gyrus
IDP-25081	-0.307281	0.018800808149796015	-2.34946	1043262	1071343	0.01626617096513394	0.1278714797050807	0.1225392527467249	dMRI	-2.22971	1.1102919971902176	0.02576651685914737	FA	left	superior corona radiata	Mean FA (fractional anisotropy) in superior corona radiata (left) on FA skeleton (from dMRI data)	IDP-25419	0.28144742546741364	0.056959798001191865	1.9036191878476891	1043262	1071343	0.02726961489745494	0.16513956368046975	0.15872712612295686	dMRI	1.8131652378064833	1.1022633796127075	0.06980633963307852	OD	left	posterior corona radiata	Mean OD (orientation dispersion index) in posterior corona radiata (left) on FA (fractional anisotropy) skeleton (from dMRI data)
IDP-25714	-0.286788	0.018865786224873143	-2.34817	1043262	1071343	0.016072514993479614	0.1273956315947802	0.1254017855175346	dMRI	-2.22202	1.1167712343774425	0.026281985674654007	w-ISOVF	NA	forceps major	Weighted-mean ISOVF (isotropic or free water volume fraction) in tract forceps major (from dMRI data)	PC-Cortical-1	0.2643699915277314	0.05895815542557437	1.888505237730624	1043262	1071343	0.02982553861761517	0.17286846474560513	0.164083452868329	T1	1.7965961263811892	1.1049317914305263	0.07239975981348722	Gray-Cortical	NA	PC	PC-Cortical-1
IDP-25835	-0.19602	0.019414083843000536	-2.33748	1043262	1071343	0.03135889776073264	0.17732481162536418	0.17596575790861407	T1	-2.21279	1.1158822644345012	0.026912452654307042	Gray-Cortical	right	subcallosal cortex	Volume of grey matter in Right Subcallosal Cortex	IDP-25002	0.2604484630319437	0.05924922197553972	1.886339482599992	1043262	1071343	0.030548404002280094	0.17503713137056645	0.16672474861913966	T1	1.7947647657416506	1.1046498550869623	0.07269118674612514	Total	NA	peripheral cortical grey matter	Volume of peripheral cortical grey matter (from T1 brain image)
IDP-25092	0.212606731357542	0.022903888961594582	2.2750340223973105	1043262	1071343	0.024719005888656387	0.15748951090702726	0.1500928788743333	dMRI	2.16773352005139	1.1014480162505502	0.030178967538600342	FA	right	cingulum hippocampus	Mean FA (fractional anisotropy) in cingulum hippocampus (right) on FA skeleton (from dMRI data)	IDP-25412	-0.24541	0.05859780427408647	-1.8912	1043262	1071343	0.0208696142885757	0.14496895953184302	0.13903653150038872	dMRI	-1.7912	1.1147774121378367	0.073261844485399	OD	right	retrolenticular part of internal capsule	Mean OD (orientation dispersion index) in retrolenticular part of internal capsule (right) on FA (fractional anisotropy) skeleton (from dMRI data)
IDP-25397	0.2622075878571023	0.024688350707611592	2.246244509635277	1043262	1071343	0.014618638949749576	0.1211091185421195	0.11726788101288682	dMRI	2.130655240698864	1.1114442719207422	0.03311755504671433	OD	NA	fornix	Mean OD (orientation dispersion index) in fornix on FA (fractional anisotropy) skeleton (from dMRI data)	IDP-25842	-0.369192	0.06013550883665188	-1.8798	1043262	1071343	0.01711426121581361	0.13100078590143074	0.12796532842630776	T1	-1.7814	1.1135252647334288	0.07484721234655999	Gray-Cortical	left	precuneous cortex	Volume of grey matter in Left Precuneous Cortex
IDP-25423	-0.311272	0.025421800095335456	-2.23493	1043262	1071343	0.014792114446991024	0.1218114607635652	0.11532697525306368	dMRI	-2.1223	1.108959618015182	0.03381267118140506	OD	left	sagittal stratum	Mean OD (orientation dispersion index) in sagittal stratum (left) on FA (fractional anisotropy) skeleton (from dMRI data)	IDP-25415	0.2562610210125358	0.061773769399844934	1.8679160783912598	1043262	1071343	0.025202996957562236	0.15896544216680988	0.15399225133500302	dMRI	1.7778054883430086	1.1039419465387657	0.07543580678841753	OD	left	anterior corona radiata	Mean OD (orientation dispersion index) in anterior corona radiata (left) on FA (fractional anisotropy) skeleton (from dMRI data)
IDP-25491	-0.260494	0.02872469881833218	-2.18724	1043262	1071343	0.015302158692489853	0.12408750203819345	0.1213087257675631	dMRI	-2.07391	1.1122862833491223	0.038088075936580396	w-FA	right	anterior thalamic radiation	Weighted-mean FA (fractional anisotropy) in tract right anterior thalamic radiation (from dMRI data)	IDP-25404	-0.276168	0.06220148680452925	-1.86486	1043262	1071343	0.028715454339862227	0.16946997304095718	0.1635483498010596	dMRI	-1.76023	1.1224063752641085	0.07836813393789677	OD	right	superior cerebellar peduncle	Mean OD (orientation dispersion index) in superior cerebellar peduncle (right) on FA (fractional anisotropy) skeleton (from dMRI data)
IDP-25911	-0.264327	0.03306722791983857	-2.13127	1043262	1071343	0.017606523064690682	0.13277150344958305	0.12791770830456195	T1	-2.02042	1.1127356516509086	0.04333983461104376	Gray-Cerebellum	right	viiia cerebellum	Volume of grey matter in Right VIIIa Cerebellum	IDP-25385	0.2562180462509723	0.07128018647035109	1.80368828894469	1043262	1071343	0.024549165593424568	0.1569230584086196	0.1538229988880208	dMRI	1.7154839070485857	1.1054769060312266	0.08625654341341653	ICVF	left	superior longitudinal fasciculus	Mean ICVF (intra-cellular volume fraction) in superior longitudinal fasciculus (left) on FA (fractional anisotropy) skeleton (from dMRI data)
IDP-25085	-0.18627	0.03445988844715254	-2.11465	1043262	1071343	0.02541511180051237	0.15960287251080096	0.1582227393347357	dMRI	-2.00334	1.1142099859355135	0.04514077169497002	FA	left	posterior thalamic radiation	Mean FA (fractional anisotropy) in posterior thalamic radiation (left) on FA skeleton (from dMRI data)	IDP-25453	-0.368531	0.07544559950401374	-1.77775	1043262	1071343	0.01689286585042571	0.1308467078383225	0.12721494901805486	dMRI	-1.6773	1.1233618731993555	0.09348451520296983	ISOVF	left	superior cerebellar peduncle	Mean ISOVF (isotropic or free water volume fraction) in superior cerebellar peduncle (left) on FA (fractional anisotropy) skeleton (from dMRI data)
IDP-25898	0.18213408089858385	0.035945440600746885	2.097544065961968	1043262	1071343	0.030376221408274232	0.1744705171595964	0.1698146368166235	T1	1.991474554296017	1.1093604111414606	0.04642873998166885	Gray-Cerebellum	vermis	vi cerebellum	Volume of grey matter in Vermis VI Cerebellum	IDP-25376	0.2553847340541194	0.08148613392676031	1.7421275150522215	1043262	1071343	0.029641362582647487	0.17224390656966612	0.1700811754605436	dMRI	1.65633776933327	1.1062723803329064	0.09765343582601387	ICVF	right	external capsule	Mean ICVF (intra-cellular volume fraction) in external capsule (right) on FA (fractional anisotropy) skeleton (from dMRI data)
IDP-25068	-0.176097	0.03835248261266285	-2.07107	1043262	1071343	0.035138997952274265	0.18786485008409445	0.18071539758846025	dMRI	-1.96587	1.1098830796689891	0.04931318137760967	FA	right	superior cerebellar peduncle	Mean FA (fractional anisotropy) in superior cerebellar peduncle (right) on FA skeleton (from dMRI data)	IDP-25838	-0.357194	0.08117025331541577	-1.74394	1043262	1071343	0.011207692388204404	0.1061095698594011	0.10240824485064254	T1	-1.65296	1.1131081647947263	0.09833938400054416	Gray-Cortical	left	cingulate gyrus, anterior division	Volume of grey matter in Left Cingulate Gyrus, anterior division
IDP-25100	0.19206172659839585	0.03985077064429007	2.0552924031864612	1043262	1071343	0.033784492684860716	0.1844612094307344	0.17706972699238227	dMRI	1.9467320421998136	1.1146406557201645	0.05156686802304845	FA	right	uncinate fasciculus	Mean FA (fractional anisotropy) in uncinate fasciculus (right) on FA skeleton (from dMRI data)	IDP-25089	-0.223825	0.08396658319190264	-1.72812	1043262	1071343	0.03234799842747449	0.17986314160795858	0.17198392679465435	dMRI	-1.6428	1.106571922649934	0.1004246644671641	FA	left	external capsule	Mean FA (fractional anisotropy) in external capsule (left) on FA skeleton (from dMRI data)
IDP-25016	0.17366700437025095	0.041741592767094125	2.036087270266119	1043262	1071343	0.028264015893751826	0.16832610708180598	0.1644198740088665	T1	1.9290666954849827	1.1140336034679383	0.053722582905842996	Subcortical	right	putamen	Volume of right putamen (from T1 brain image)	IDP-25888	0.30668370778625353	0.08500906148840014	1.722333837136306	1043262	1071343	0.01180711058908146	0.1088008096917716	0.10617631784939953	T1	1.6308693261661722	1.1153119071267295	0.10291789532483248	Gray-Subcortical	left	amygdala	Volume of grey matter in Left Amygdala
IDP-25904	0.18476530815137826	0.043242294726472924	2.021362102801879	1043262	1071343	0.03212960722493896	0.17984107558849527	0.17526433018562615	T1	1.9236824845984812	1.1041331697068029	0.054394394832947314	Gray-Cerebellum	vermis	crus ii cerebellum	Volume of grey matter in Vermis Crus II Cerebellum	IDP-25366	0.2234020242228743	0.08641925503545357	1.714596368398395	1043262	1071343	0.03290978254402177	0.181580560434691	0.17620673104934256	dMRI	1.629640092990239	1.1069815879959635	0.10317758551972062	ICVF	right	anterior corona radiata	Mean ICVF (intra-cellular volume fraction) in anterior corona radiata (right) on FA (fractional anisotropy) skeleton (from dMRI data)
IDP-25663	0.17760588429884333	0.04251875101075905	2.028406757339085	1043262	1071343	0.028717302845827405	0.1694674471228463	0.16171110034106573	dMRI	1.9201322612306373	1.1159578932059684	0.05484119519968196	w-ICVF	right	inferior fronto-occipital fasciculus	Weighted-mean ICVF (intra-cellular volume fraction) in tract right inferior fronto-occipital fasciculus (from dMRI data)	IDP-25387	0.3506594478486071	0.0865283009873149	1.7140023134567792	1043262	1071343	0.0180900116836904	0.13478132389841696	0.1350533778302136	dMRI	1.6285839623621354	1.1076498680567792	0.10340112161079584	ICVF	left	superior fronto-occipital fasciculus	Mean ICVF (intra-cellular volume fraction) in superior fronto-occipital fasciculus (left) on FA (fractional anisotropy) skeleton (from dMRI data)
IDP-25025	-0.123015	0.046670025108723416	-1.98928	1043262	1071343	0.039100529908249526	0.19866322943045864	0.2000906600245516	T1	-1.89273	1.1046237048914145	0.05839342117940346	Brainstem	NA	brain stem + 4th ventricle	Volume of brain stem + 4th ventricle (from T1 brain image)	IDP-25405	-0.250114	0.09455841178100466	-1.67183	1043262	1071343	0.03020824102881992	0.1739041407322499	0.1678071759321448	dMRI	-1.57864	1.121550874804531	0.11441967105236182	OD	left	superior cerebellar peduncle	Mean OD (orientation dispersion index) in superior cerebellar peduncle (left) on FA (fractional anisotropy) skeleton (from dMRI data)
IDP-25850	0.20301225034283116	0.04614920981692504	1.9940260311323696	1043262	1071343	0.025349552828139003	0.15939510504183976	0.15663618413985955	T1	1.887963696454566	1.1155123146836365	0.05903082430803898	Gray-Cortical	left	parahippocampal gyrus, posterior division	Volume of grey matter in Left Parahippocampal Gyrus, posterior division	IDP-25423	0.3208352847772174	0.09800923829580302	1.6545823889014633	1043262	1071343	0.014792114446991024	0.1218114607635652	0.11532697525306368	dMRI	1.5711966030888236	1.108959618015182	0.11613698888261814	OD	left	sagittal stratum	Mean OD (orientation dispersion index) in sagittal stratum (left) on FA (fractional anisotropy) skeleton (from dMRI data)
IDP-25002	-0.174213	0.04799621097774062	-1.9774	1043262	1071343	0.030548404002280094	0.17503713137056645	0.16672474861913966	T1	-1.88141	1.1046498550869623	0.059916641349234835	Total	NA	peripheral cortical grey matter	Volume of peripheral cortical grey matter (from T1 brain image)	IDP-25441	0.3297577597605528	0.09975156980972608	1.6460592075343168	1043262	1071343	0.015163786601892546	0.1235949620850809	0.1238360850859949	dMRI	1.5591729651376294	1.1145570752569143	0.11895544770213949	ISOVF	NA	pontine crossing tract	Mean ISOVF (isotropic or free water volume fraction) in pontine crossing tract on FA (fractional anisotropy) skeleton (from dMRI data)
IDP-25356	-0.173427	0.05354769510837391	-1.93048	1043262	1071343	0.0322402574732239	0.17984496154818036	0.1734939939054671	dMRI	-1.83402	1.1079498827878098	0.0666506313351547	ICVF	right	superior cerebellar peduncle	Mean ICVF (intra-cellular volume fraction) in superior cerebellar peduncle (right) on FA (fractional anisotropy) skeleton (from dMRI data)	IDP-25436	-0.235323	0.11136769920881404	-1.59208	1043262	1071343	0.028737898234427295	0.16954613435147306	0.16361654064994224	dMRI	-1.51144	1.109539535313178	0.13067513708942172	OD	right	uncinate fasciculus	Mean OD (orientation dispersion index) in uncinate fasciculus (right) on FA (fractional anisotropy) skeleton (from dMRI data)
IDP-25894	0.1796595866082972	0.054463060030038986	1.923135300841724	1043262	1071343	0.026595643500125443	0.16316125596249986	0.15766116308285558	T1	1.8320608320052791	1.1018942066307562	0.06694235800208148	Gray-Cerebellum	right	i-iv cerebellum	Volume of grey matter in Right I-IV Cerebellum	IDP-25474	-0.34485	0.11195714054835293	-1.58946	1043262	1071343	0.012949117424701841	0.11379524528423016	0.10885967525998293	dMRI	-1.50847	1.1102602295919242	0.13143441030840425	ISOVF	right	cingulum cingulate gyrus	Mean ISOVF (isotropic or free water volume fraction) in cingulum cingulate gyrus (right) on FA (fractional anisotropy) skeleton (from dMRI data)
IDP-25910	-0.163655	0.056338550018754964	-1.90841	1043262	1071343	0.028984540152156787	0.17041938326536318	0.16568123901502976	T1	-1.81618	1.1041393636199717	0.06934256534811847	Gray-Cerebellum	vermis	viiia cerebellum	Volume of grey matter in Vermis VIIIa Cerebellum	IDP-25836	-0.308965	0.11343050327601245	-1.58296	1043262	1071343	0.011782044588509843	0.10867874607036952	0.10730633606487283	T1	-1.49948	1.1144492278606781	0.13374985707603063	Gray-Cortical	left	paracingulate gyrus	Volume of grey matter in Left Paracingulate Gyrus
IDP-25495	-0.239846	0.056039570896179065	-1.91073	1043262	1071343	0.010467901590904828	0.10291519156301357	0.10541715342613822	dMRI	-1.812	1.111939616210986	0.0699861796032172	w-FA	right	parahippocampal part of cingulum	Weighted-mean FA (fractional anisotropy) in tract right parahippocampal part of cingulum (from dMRI data)	IDP-25661	-0.169675	0.11539082944568968	-1.57442	1043262	1071343	0.04312839469785179	0.2079889074309448	0.2002430881928033	dMRI	-1.49827	1.104237754033537	0.1340642928402906	w-ICVF	NA	forceps minor	Weighted-mean ICVF (intra-cellular volume fraction) in tract forceps minor (from dMRI data)
IDP-25095	-0.164793	0.056296848953076725	-1.90873	1043262	1071343	0.02277418959784383	0.1517061656680393	0.1475557628140454	dMRI	-1.81058	1.1113596312502485	0.07020613800496724	FA	left	fornix cres+stria terminalis	Mean FA (fractional anisotropy) in fornix cres+stria terminalis (left) on FA skeleton (from dMRI data)	IDP-25885	-0.297957	0.11586127511282145	-1.57239	1043262	1071343	0.013180561506700328	0.1148077610504028	0.10922135865231608	T1	-1.48899	1.1151552721346831	0.1364904905740297	Gray-Subcortical	right	pallidum	Volume of grey matter in Right Pallidum
IDP-25357	-0.170594	0.0610118074940444	-1.87341	1043262	1071343	0.03140176316027321	0.17739427372213626	0.17108959339948704	dMRI	-1.78251	1.1045862787714595	0.07466542789090123	ICVF	left	superior cerebellar peduncle	Mean ICVF (intra-cellular volume fraction) in superior cerebellar peduncle (left) on FA (fractional anisotropy) skeleton (from dMRI data)	IDP-25513	-0.333624	0.11860994394286167	-1.56063	1043262	1071343	0.010918192461297882	0.1047691613940772	0.10209079682985174	dMRI	-1.48271	1.107869793760561	0.13815083381303675	w-FA	left	uncinate fasciculus	Weighted-mean FA (fractional anisotropy) in tract left uncinate fasciculus (from dMRI data)
IDP-25437	0.1571436612806632	0.06476544109794331	1.846873742367865	1043262	1071343	0.0302749946870402	0.17412341510755816	0.16928632177926028	dMRI	1.7547168802958666	1.1077973085298667	0.07930774719885131	OD	left	uncinate fasciculus	Mean OD (orientation dispersion index) in uncinate fasciculus (left) on FA (fractional anisotropy) skeleton (from dMRI data)	IDP-25095	0.2073667081615476	0.11810311737069805	1.5627852385759455	1043262	1071343	0.02277418959784383	0.1517061656680393	0.1475557628140454	dMRI	1.4824224782178277	1.1113596312502485	0.1382279165955975	FA	left	fornix cres+stria terminalis	Mean FA (fractional anisotropy) in fornix cres+stria terminalis (left) on FA skeleton (from dMRI data)
IDP-25064	-0.242888	0.06605555548730165	-1.83805	1043262	1071343	0.011605227977027456	0.107884723397901	0.10338427806923496	dMRI	-1.74538	1.109005615297008	0.08091900790647003	FA	right	medial lemniscus	Mean FA (fractional anisotropy) in medial lemniscus (right) on FA skeleton (from dMRI data)	IDP-25411	0.16117552996130946	0.12168663870191818	1.5477328121093348	1043262	1071343	0.041406964038949716	0.2035353471974356	0.19484908395498995	dMRI	1.4749853642490187	1.1010741266679076	0.1402164782780038	OD	left	posterior limb of internal capsule	Mean OD (orientation dispersion index) in posterior limb of internal capsule (left) on FA (fractional anisotropy) skeleton (from dMRI data)
IDP-25876	0.2504294561626431	0.06686599005421573	1.8325737149800376	1043262	1071343	0.014844086238636091	0.12217822004639585	0.1184993969776694	T1	1.7378197577972099	1.1120221684341327	0.0822425781318468	Gray-Cortical	left	occipital pole	Volume of grey matter in Left Occipital Pole	IDP-25849	0.2192200863042733	0.12277351134031265	1.5432360586359606	1043262	1071343	0.018838677600242826	0.13765192385719868	0.13798632674821087	T1	1.471053308671364	1.1005452463980518	0.14127670073907445	Gray-Cortical	right	parahippocampal gyrus, anterior division	Volume of grey matter in Right Parahippocampal Gyrus, anterior division
IDP-25061	-0.148598	0.06921743009935008	-1.817	1043262	1071343	0.020599243421391744	0.14366847067001282	0.13979968557173475	dMRI	-1.73035	1.102656461785146	0.08356750368515373	FA	NA	fornix	Mean FA (fractional anisotropy) in fornix on FA skeleton (from dMRI data)	IDP-25784	0.15847272619745478	0.12280955254321856	1.5430874779304495	1043262	1071343	0.03932384747924556	0.19909452885701884	0.18696725317298188	T1	1.4656972232203576	1.1083899105868198	0.1427307909935729	Gray-Cortical	left	insular cortex	Volume of grey matter in Left Insular Cortex
IDP-25908	-0.148408	0.07319188297858509	-1.79163	1043262	1071343	0.03622352744025625	0.19122384983223084	0.1876602188673964	T1	-1.70235	1.107639690538688	0.08868920607935164	Gray-Cerebellum	right	viib cerebellum	Volume of grey matter in Right VIIb Cerebellum	IDP-25887	0.15901474573583224	0.1250877726555942	1.533763795996352	1043262	1071343	0.03617591079994509	0.1903088477675387	0.18925156844479601	T1	1.4606496971420946	1.1026173409028523	0.1441116003382939	Gray-Subcortical	right	hippocampus	Volume of grey matter in Right Hippocampus
IDP-25086	0.16908891939224385	0.07287575169146161	1.7936080441536542	1043262	1071343	0.019785789334683446	0.14132528066201214	0.1376764204126949	dMRI	1.7015915923051554	1.1110776817877581	0.08883195471375405	FA	right	sagittal stratum	Mean FA (fractional anisotropy) in sagittal stratum (right) on FA skeleton (from dMRI data)	IDP-25347	-0.166603	0.1260567962591049	-1.52984	1043262	1071343	0.0409722882361544	0.20306564203213032	0.19826779581377696	dMRI	-1.45288	1.1087511226914333	0.1462582781644865	ICVF	NA	body of corpus callosum	Mean ICVF (intra-cellular volume fraction) in body of corpus callosum on FA (fractional anisotropy) skeleton (from dMRI data)
IDP-25877	0.1492815034196489	0.07744845453976705	1.7656865259730337	1043262	1071343	0.02342510707955669	0.1535496147781305	0.14460842892242792	T1	1.6785140054474086	1.1065658600230268	0.09324679865805048	Gray-Cortical	right	occipital pole	Volume of grey matter in Right Occipital Pole	IDP-25500	-0.32387	0.12548556355234233	-1.53215	1043262	1071343	0.01298336208938866	0.11394586729764294	0.10944830216152043	dMRI	-1.44761	1.1202068922522137	0.14772575170065103	w-FA	left	inferior fronto-occipital fasciculus	Weighted-mean FA (fractional anisotropy) in tract left inferior fronto-occipital fasciculus (from dMRI data)
IDP-25859	0.2097493886890084	0.07719912945367115	1.7671737796244258	1043262	1071343	0.01435950476307235	0.1200112078233555	0.11411798490564982	T1	1.6745077304631342	1.1137409921333037	0.09403085640154737	Gray-Cortical	right	temporal occipital fusiform cortex	Volume of grey matter in Right Temporal Occipital Fusiform Cortex	IDP-25507	0.2955708461922861	0.12810761687401925	1.5216068630623634	1043262	1071343	0.01316151263572407	0.11473330734182832	0.11067760796531843	dMRI	1.4463440245864636	1.1067810266602276	0.14808073345973743	w-FA	left	posterior thalamic radiation	Weighted-mean FA (fractional anisotropy) in tract left posterior thalamic radiation (from dMRI data)
IDP-25014	0.11686251373363453	0.07843847352520156	1.7598191590801349	1043262	1071343	0.03774762471194471	0.19468455871057147	0.19058985337236425	T1	1.6744183519683724	1.1046078682949365	0.09404840853509584	Subcortical	right	caudate	Volume of right caudate (from T1 brain image)	IDP-25914	0.2349480398261421	0.1281638766289255	1.5213825048732728	1043262	1071343	0.019848146935532274	0.14104241689311056	0.13899301618093166	T1	1.4454295002869906	1.1078552172609584	0.1483372821466861	Gray-Cerebellum	right	viiib cerebellum	Volume of grey matter in Right VIIIb Cerebellum
IDP-25913	-0.157073	0.08055821716744402	-1.74746	1043262	1071343	0.031031696088291368	0.17650080364775922	0.16810532427881866	T1	-1.66209	1.1053580056324197	0.0964944931045731	Gray-Cerebellum	vermis	viiib cerebellum	Volume of grey matter in Vermis VIIIb Cerebellum	IDP-25369	0.19445772971541536	0.1297176428636256	1.5152162749599951	1043262	1071343	0.031280279469120716	0.1770656046396067	0.17762307801717822	dMRI	1.4417034270270073	1.104580548989075	0.1493860564379943	ICVF	left	superior corona radiata	Mean ICVF (intra-cellular volume fraction) in superior corona radiata (left) on FA (fractional anisotropy) skeleton (from dMRI data)
IDP-25368	-0.152479	0.08108378576966664	-1.74443	1043262	1071343	0.03232637540655847	0.18009168397536396	0.17862902434650926	dMRI	-1.65878	1.105936340204682	0.0971599819493534	ICVF	right	superior corona radiata	Mean ICVF (intra-cellular volume fraction) in superior corona radiata (right) on FA (fractional anisotropy) skeleton (from dMRI data)	IDP-25812	-0.329201	0.13245176278434706	-1.5045	1043262	1071343	0.010929534780610872	0.1048739270020108	0.10352592870142092	T1	-1.42446	1.115544233789207	0.15431377617951234	Gray-Cortical	left	inferior temporal gyrus, temporooccipital part	Volume of grey matter in Left Inferior Temporal Gyrus, temporooccipital part
IDP-25098	-0.13384	0.08535315712999493	-1.72044	1043262	1071343	0.026990731665857408	0.1643178633660532	0.15717369494211805	dMRI	-1.63414	1.1084117522403996	0.10223041777277653	FA	right	superior fronto-occipital fasciculus	Mean FA (fractional anisotropy) in superior fronto-occipital fasciculus (right) on FA skeleton (from dMRI data)	IDP-25917	0.22532102496990936	0.13368747287406402	1.4997179731364598	1043262	1071343	0.032844552936354236	0.18192997438224945	0.1740558743213558	T1	1.4237212497940557	1.1096071796533706	0.15452717986499642	Gray-Cerebellum	right	ix cerebellum	Volume of grey matter in Right IX Cerebellum
IDP-25514	0.21633025029576747	0.0870626977244502	1.7110997640925738	1043262	1071343	0.013054374798752488	0.11425726095230425	0.11100556766973806	dMRI	1.6244509991301344	1.109525867144918	0.10427959022395346	w-FA	right	uncinate fasciculus	Weighted-mean FA (fractional anisotropy) in tract right uncinate fasciculus (from dMRI data)	IDP-25410	0.15517221823783342	0.13901454489844195	1.4794707438660202	1043262	1071343	0.04382237283680568	0.20933930822557192	0.20019832784876088	dMRI	1.408355235007155	1.1035406569160227	0.15902590756224944	OD	right	posterior limb of internal capsule	Mean OD (orientation dispersion index) in posterior limb of internal capsule (right) on FA (fractional anisotropy) skeleton (from dMRI data)
IDP-25675	-0.151263	0.08797196186464026	-1.70619	1043262	1071343	0.021800123232366908	0.14797159429913656	0.1449301747399465	dMRI	-1.62156	1.107113014742435	0.10489806163933012	w-ICVF	left	uncinate fasciculus	Weighted-mean ICVF (intra-cellular volume fraction) in tract left uncinate fasciculus (from dMRI data)	IDP-25074	-0.188824	0.1400291420918284	-1.47568	1043262	1071343	0.03232000249225686	0.18034940468343671	0.17109352204445974	dMRI	-1.40298	1.106326930862002	0.1606230831981268	FA	right	posterior limb of internal capsule	Mean FA (fractional anisotropy) in posterior limb of internal capsule (right) on FA skeleton (from dMRI data)
IDP-25848	0.21676531924340245	0.08783141790844763	1.7069496143227687	1043262	1071343	0.014714569177199488	0.12229878671612815	0.1219255287118922	T1	1.6206537385434794	1.1093304468179455	0.10509192027221165	Gray-Cortical	left	parahippocampal gyrus, anterior division	Volume of grey matter in Left Parahippocampal Gyrus, anterior division	IDP-25389	0.22246090172757504	0.14153380244790453	1.4701032124359197	1043262	1071343	0.026736461016847457	0.16356904906614367	0.15962390882401514	dMRI	1.3996902763052563	1.1031428693623453	0.16160608686512767	ICVF	left	uncinate fasciculus	Mean ICVF (intra-cellular volume fraction) in uncinate fasciculus (left) on FA (fractional anisotropy) skeleton (from dMRI data)
IDP-25909	-0.150061	0.09051834079643303	-1.69267	1043262	1071343	0.020807913929832944	0.14471598324739507	0.14139070558297773	T1	-1.60895	1.106779060021188	0.10762790272609504	Gray-Cerebellum	left	viiia cerebellum	Volume of grey matter in Left VIIIa Cerebellum	IDP-25367	0.20353096002341287	0.14221022065370215	1.4676098876168655	1043262	1071343	0.030025673809983663	0.17337549956168574	0.16490959194734628	dMRI	1.3945553253841145	1.1075153677440064	0.16314997487811178	ICVF	left	anterior corona radiata	Mean ICVF (intra-cellular volume fraction) in anterior corona radiata (left) on FA (fractional anisotropy) skeleton (from dMRI data)
IDP-25010	-0.11167	0.09003590339674293	-1.69521	1043262	1071343	0.03677824922356754	0.19181762854177992	0.18703436037126286	T1	-1.60806	1.1113301404348097	0.10782261648901202	Total	NA	brain, grey+white	Volume of brain, grey+white, from T1 brain image	IDP-25898	-0.199085	0.14356272433260445	-1.46265	1043262	1071343	0.030376221408274232	0.1744705171595964	0.1698146368166235	T1	-1.38869	1.1093604111414606	0.16492775273262705	Gray-Cerebellum	vermis	vi cerebellum	Volume of grey matter in Vermis VI Cerebellum
IDP-25346	0.1044041893585328	0.09656615999989293	1.6617338043269112	1043262	1071343	0.052181162060540916	0.2286158048468966	0.2176370326680964	dMRI	1.5818369797306187	1.1035689207822614	0.11368679063250275	ICVF	NA	genu of corpus callosum	Mean ICVF (intra-cellular volume fraction) in genu of corpus callosum on FA (fractional anisotropy) skeleton (from dMRI data)	IDP-25015	0.20177034941349375	0.14247096803853454	1.4666511864863412	1043262	1071343	0.022340646564999008	0.15031173149360033	0.15036816750907553	T1	1.3883809235633608	1.115928579428576	0.16502108213276567	Subcortical	left	putamen	Volume of left putamen (from T1 brain image)
IDP-25886	-0.12695	0.1060135795124588	-1.61637	1043262	1071343	0.03257927908359737	0.1811064775881729	0.18290217419313226	T1	-1.53658	1.1065533813624338	0.12439587543194965	Gray-Subcortical	left	hippocampus	Volume of grey matter in Left Hippocampus	IDP-25874	0.2884019056714657	0.1465200403206264	1.4519337026058856	1043262	1071343	0.015951287544311958	0.12697029869483706	0.12291330163159553	T1	1.3798604412866327	1.1071927777678578	0.16762961861759063	Gray-Cortical	left	supracalcarine cortex	Volume of grey matter in Left Supracalcarine Cortex
IDP-25884	-0.208796	0.10541470867121573	-1.61915	1043262	1071343	0.014775420694062904	0.12174507088040724	0.11560118039315705	T1	-1.53238	1.116462862221243	0.12542971421353785	Gray-Subcortical	left	pallidum	Volume of grey matter in Left Pallidum	IDP-25064	0.309605085819794	0.1463695066240297	1.4524752481742722	1043262	1071343	0.011605227977027456	0.107884723397901	0.10338427806923496	dMRI	1.379246427351113	1.109005615297008	0.1678187879299533	FA	right	medial lemniscus	Mean FA (fractional anisotropy) in medial lemniscus (right) on FA skeleton (from dMRI data)
IDP-25812	0.21363006294130976	0.1079141327652068	1.607639605659515	1043262	1071343	0.010929534780610872	0.1048739270020108	0.10352592870142092	T1	1.5221074058848314	1.115544233789207	0.12798217064073947	Gray-Cortical	left	inferior temporal gyrus, temporooccipital part	Volume of grey matter in Left Inferior Temporal Gyrus, temporooccipital part	IDP-25884	-0.304398	0.1458039360066313	-1.45451	1043262	1071343	0.014775420694062904	0.12174507088040724	0.11560118039315705	T1	-1.37656	1.116462862221243	0.16864780333239904	Gray-Subcortical	left	pallidum	Volume of grey matter in Left Pallidum
IDP-25058	-0.148155	0.10898088003653164	-1.60279	1043262	1071343	0.022615025135693245	0.15069000898785725	0.14948619956931405	dMRI	-1.52111	1.1102731034103601	0.1282311180719803	FA	NA	genu of corpus callosum	Mean FA (fractional anisotropy) in genu of corpus callosum on FA skeleton (from dMRI data)	PC-OD-ProbTrack-1	0.16471410832782254	0.15324665885169197	1.4281570533045638	1043262	1071343	0.03914342774838908	0.19864832803998106	0.1928952535599701	dMRI	1.3562464514246981	1.108854870562249	0.1750207669115591	w-OD	NA	PC	PC-OD-ProbTrack-1
IDP-25065	-0.209151	0.11038066514446272	-1.59648	1043262	1071343	0.01124942736389567	0.10628972099616432	0.10311209918963142	dMRI	-1.51745	1.1068740510628763	0.12915204023123494	FA	left	medial lemniscus	Mean FA (fractional anisotropy) in medial lemniscus (left) on FA skeleton (from dMRI data)	IDP-25653	0.29780911781127434	0.1537462796848977	1.4264229961685504	1043262	1071343	0.01806249282862793	0.13457432654157475	0.13132800207632475	dMRI	1.3542866492872736	1.109367577875195	0.1756449438396841	w-ICVF	right	anterior thalamic radiation	Weighted-mean ICVF (intra-cellular volume fraction) in tract right anterior thalamic radiation (from dMRI data)
IDP-25794	0.19104908446959212	0.11127623806470367	1.59248291904118	1043262	1071343	0.013907223335172914	0.11802150287797175	0.11238268322432116	T1	1.510540285709538	1.111437231773424	0.13090561791557198	Gray-Cortical	left	precentral gyrus	Volume of grey matter in Left Precentral Gyrus	IDP-25098	0.18670321983811602	0.161322036473169	1.4006390530517625	1043262	1071343	0.026990731665857408	0.1643178633660532	0.15717369494211805	dMRI	1.3303798866620984	1.1084117522403996	0.18339313807679192	FA	right	superior fronto-occipital fasciculus	Mean FA (fractional anisotropy) in superior fronto-occipital fasciculus (right) on FA skeleton (from dMRI data)
IDP-25083	0.2041063432930385	0.1104755997753573	1.5960590967346753	1043262	1071343	0.015697958745138796	0.12580835338537724	0.12192424531962524	dMRI	1.5093218764477063	1.1182378853806647	0.13121654679263392	FA	left	posterior corona radiata	Mean FA (fractional anisotropy) in posterior corona radiata (left) on FA skeleton (from dMRI data)	IDP-25852	0.28090247749241565	0.16115850081547656	1.4011858624291076	1043262	1071343	0.0138141549629881	0.11757343618855673	0.11410942887303835	T1	1.3267895708359898	1.1152889396102057	0.18457830134011566	Gray-Cortical	left	lingual gyrus	Volume of grey matter in Left Lingual Gyrus
IDP-25893	0.1467344888483936	0.11480760399458675	1.5769475071976222	1043262	1071343	0.021558787801561168	0.14723066393253512	0.1442330669474274	T1	1.5013672359726797	1.1032161368059954	0.133260603335476	Gray-Cerebellum	left	i-iv cerebellum	Volume of grey matter in Left I-IV Cerebellum	IDP-25671	0.21795909178426226	0.16466025263340445	1.389567492908781	1043262	1071343	0.024955711447769424	0.1581608858458189	0.15402756045691415	dMRI	1.3215807026912145	1.1055335185642516	0.1863078127497133	w-ICVF	left	superior longitudinal fasciculus	Weighted-mean ICVF (intra-cellular volume fraction) in tract left superior longitudinal fasciculus (from dMRI data)
IDP-25891	-0.156845	0.11906504894173753	-1.55871	1043262	1071343	0.0213911588824206	0.14681516525437469	0.14265742186827365	T1	-1.47767	1.1126974834256322	0.13949677056321125	Gray-Subcortical	right	ventral striatum	Volume of grey matter in Right Ventral Striatum	IDP-25356	-0.180795	0.1697380250330387	-1.37305	1043262	1071343	0.0322402574732239	0.17984496154818036	0.1734939939054671	dMRI	-1.30444	1.1079498827878098	0.19208263850461416	ICVF	right	superior cerebellar peduncle	Mean ICVF (intra-cellular volume fraction) in superior cerebellar peduncle (right) on FA (fractional anisotropy) skeleton (from dMRI data)
IDP-25414	0.14181920673908208	0.12100792063425607	1.5505568458953527	1043262	1071343	0.027928920660946432	0.16712046739363293	0.1593757437200324	dMRI	1.4738289887309983	1.1068307004655242	0.1405276410913508	OD	right	anterior corona radiata	Mean OD (orientation dispersion index) in anterior corona radiata (right) on FA (fractional anisotropy) skeleton (from dMRI data)	IDP-25657	0.24729703163400096	0.17390412164704672	1.35976556794335	1043262	1071343	0.011912574029896206	0.1092781772913155	0.1079923510929226	dMRI	1.2960877002297932	1.10067550371551	0.19494527201023426	w-ICVF	right	parahippocampal part of cingulum	Weighted-mean ICVF (intra-cellular volume fraction) in tract right parahippocampal part of cingulum (from dMRI data)
IDP-25360	-0.127884	0.12116244677118752	-1.54991	1043262	1071343	0.02811672867233117	0.1676810072421758	0.16173309290197005	dMRI	-1.46883	1.1134466648145134	0.1418779674028524	ICVF	right	anterior limb of internal capsule	Mean ICVF (intra-cellular volume fraction) in anterior limb of internal capsule (right) on FA (fractional anisotropy) skeleton (from dMRI data)	IDP-25426	0.2141322562291846	0.1717277090891184	1.3666733679616525	1043262	1071343	0.028112954323717517	0.1676768466371186	0.16519578326901316	dMRI	1.2950267522508732	1.1137096506116801	0.19531100097407694	OD	right	cingulum cingulate gyrus	Mean OD (orientation dispersion index) in cingulum cingulate gyrus (right) on FA (fractional anisotropy) skeleton (from dMRI data)
IDP-25102	0.12811840225252888	0.13002374978987274	1.5140082393074166	1043262	1071343	0.028772200175513636	0.16963627037929227	0.16765839350311754	dMRI	1.4405338604584683	1.1046114360387085	0.14971641735376395	FA	right	tapetum	Mean FA (fractional anisotropy) in tapetum (right) on FA skeleton (from dMRI data)	IDP-25394	-0.199696	0.180441293044894	-1.3394	1043262	1071343	0.0259409235338931	0.16117176552780868	0.15519156605745416	dMRI	-1.2759	1.1020176095000964	0.20199233645698622	OD	NA	genu of corpus callosum	Mean OD (orientation dispersion index) in genu of corpus callosum on FA (fractional anisotropy) skeleton (from dMRI data)
IDP-25895	0.13281186652339647	0.13280973100250315	1.5031136827953082	1043262	1071343	0.02399477577249931	0.15542766005344458	0.1505801958143235	T1	1.42505027832376	1.112559590443753	0.15414266792330478	Gray-Cerebellum	left	v cerebellum	Volume of grey matter in Left V Cerebellum	IDP-25896	-0.192567	0.18192242927429347	-1.33486	1043262	1071343	0.02592973229680096	0.16116340500720966	0.151304232267604	T1	-1.27107	1.1028865064667461	0.2037031398996182	Gray-Cerebellum	right	v cerebellum	Volume of grey matter in Right V Cerebellum
IDP-25069	-0.119939	0.1430200822687535	-1.46464	1043262	1071343	0.035916516295758094	0.18981398073051364	0.18254240409785005	dMRI	-1.39288	1.1056817578676912	0.16365499765750813	FA	left	superior cerebellar peduncle	Mean FA (fractional anisotropy) in superior cerebellar peduncle (left) on FA skeleton (from dMRI data)	IDP-25346	-0.135122	0.1859216512449624	-1.32274	1043262	1071343	0.052181162060540916	0.2286158048468966	0.2176370326680964	dMRI	-1.25914	1.1035689207822614	0.20797878641648115	ICVF	NA	genu of corpus callosum	Mean ICVF (intra-cellular volume fraction) in genu of corpus callosum on FA (fractional anisotropy) skeleton (from dMRI data)
IDP-25402	0.13572741381348974	0.1447634793978417	1.4582796415228108	1043262	1071343	0.0206002433346113	0.14523571281793546	0.1431423856823233	dMRI	1.3903138465491311	1.1001601997795154	0.16443359499618604	OD	right	inferior cerebellar peduncle	Mean OD (orientation dispersion index) in inferior cerebellar peduncle (right) on FA (fractional anisotropy) skeleton (from dMRI data)	IDP-25909	0.17611106105070476	0.21199727734202467	1.2480922466023665	1043262	1071343	0.020807913929832944	0.14471598324739507	0.14139070558297773	T1	1.1863592433980814	1.106779060021188	0.23548045979514842	Gray-Cerebellum	left	viiia cerebellum	Volume of grey matter in Left VIIIa Cerebellum
IDP-25405	0.1258734171856628	0.14521848791573666	1.4566301954709908	1043262	1071343	0.03020824102881992	0.1739041407322499	0.1678071759321448	dMRI	1.375434201430326	1.121550874804531	0.1689968717879673	OD	left	superior cerebellar peduncle	Mean OD (orientation dispersion index) in superior cerebellar peduncle (left) on FA (fractional anisotropy) skeleton (from dMRI data)	IDP-25897	-0.198218	0.21428096688582765	-1.24188	1043262	1071343	0.02725690169552486	0.16509894050051238	0.15897909481016922	T1	-1.17863	1.1102005397801067	0.23854412968614025	Gray-Cerebellum	left	vi cerebellum	Volume of grey matter in Left VI Cerebellum
IDP-25418	-0.123565	0.1486152378766282	-1.44444	1043262	1071343	0.03313888801682918	0.18258144597887688	0.17821889109438965	dMRI	-1.37137	1.1094041416246523	0.17025966512096657	OD	right	posterior corona radiata	Mean OD (orientation dispersion index) in posterior corona radiata (right) on FA (fractional anisotropy) skeleton (from dMRI data)	IDP-25069	0.18907274958875056	0.2152907840174415	1.2391477562421762	1043262	1071343	0.035916516295758094	0.18981398073051364	0.18254240409785005	dMRI	1.17844148479501	1.1056817578676912	0.23862064737756417	FA	left	superior cerebellar peduncle	Mean FA (fractional anisotropy) in superior cerebellar peduncle (left) on FA skeleton (from dMRI data)
IDP-25453	0.17829654739918332	0.1496372833142545	1.440813836780529	1043262	1071343	0.01689286585042571	0.1308467078383225	0.12721494901805486	dMRI	1.3594023946558838	1.1233618731993555	0.17401911271406123	ISOVF	left	superior cerebellar peduncle	Mean ISOVF (isotropic or free water volume fraction) in superior cerebellar peduncle (left) on FA (fractional anisotropy) skeleton (from dMRI data)	IDP-25060	-0.255615	0.21507965272124552	-1.23972	1043262	1071343	0.01600464153686854	0.12651162383332845	0.12574922042710074	dMRI	-1.17735	1.108753943138789	0.23905606385192868	FA	NA	splenium of corpus callosum	Mean FA (fractional anisotropy) in splenium of corpus callosum on FA skeleton (from dMRI data)
IDP-25688	0.12541273579006654	0.1587979269279669	1.4091259564764795	1043262	1071343	0.030336382906971937	0.17433115385199974	0.17018313262195445	dMRI	1.3386240790359634	1.1081086984628679	0.18069308323263888	w-OD	NA	forceps minor	Weighted-mean OD (orientation dispersion index) in tract forceps minor (from dMRI data)	IDP-25100	0.2030271705168963	0.22427625089029468	1.2152355875861471	1043262	1071343	0.033784492684860716	0.1844612094307344	0.17706972699238227	dMRI	1.1510469524957636	1.1146406557201645	0.24971291985585875	FA	right	uncinate fasciculus	Mean FA (fractional anisotropy) in uncinate fasciculus (right) on FA skeleton (from dMRI data)
IDP-25006	-0.121003	0.16069323561025628	-1.40274	1043262	1071343	0.03042694625704045	0.1746747095467516	0.16740132806324268	T1	-1.33397	1.105764858787147	0.18221276318960977	Total	NA	grey matter	Volume of grey matter (from T1 brain image)	IDP-25437	-0.167541	0.23460740316116105	-1.18857	1043262	1071343	0.0302749946870402	0.17412341510755816	0.16928632177926028	dMRI	-1.12927	1.1077973085298667	0.2587858961053845	OD	left	uncinate fasciculus	Mean OD (orientation dispersion index) in uncinate fasciculus (left) on FA (fractional anisotropy) skeleton (from dMRI data)
IDP-25840	0.2030352857016624	0.16099695913927992	1.4017264162252492	1043262	1071343	0.015806746301410442	0.1257266705939025	0.12234200370330288	T1	1.3254617459570515	1.1183870240929183	0.18501804920364373	Gray-Cortical	left	cingulate gyrus, posterior division	Volume of grey matter in Left Cingulate Gyrus, posterior division	IDP-25828	0.11844640017140268	0.2349178863625059	1.187785606875792	1043262	1071343	0.04655174550218577	0.21578418708969904	0.2063850512984253	T1	1.128465876780751	1.1078966633402656	0.2591232200606669	Gray-Cortical	left	intracalcarine cortex	Volume of grey matter in Left Intracalcarine Cortex
IDP-25699	-0.117568	0.16351019471537087	-1.39336	1043262	1071343	0.027308025771194733	0.1652940635558932	0.15883030697642955	dMRI	-1.32355	1.108275126026971	0.1856525628187976	w-OD	right	superior longitudinal fasciculus	Weighted-mean OD (orientation dispersion index) in tract right superior longitudinal fasciculus (from dMRI data)	IDP-25503	-0.222731	0.2335523226895394	-1.19126	1043262	1071343	0.01585337089415595	0.12640101190895633	0.124093464488498	dMRI	-1.12189	1.1274825520660996	0.26190851811933125	w-FA	right	inferior longitudinal fasciculus	Weighted-mean FA (fractional anisotropy) in tract right inferior longitudinal fasciculus (from dMRI data)
IDP-25438	-0.165136	0.16439994114650106	-1.39042	1043262	1071343	0.011257704950648484	0.10635982660819407	0.1046518397604613	dMRI	-1.32125	1.107456076787532	0.18641880245545628	OD	right	tapetum	Mean OD (orientation dispersion index) in tapetum (right) on FA (fractional anisotropy) skeleton (from dMRI data)	IDP-25857	0.1564803385637095	0.2378647332025471	1.1803407090943503	1043262	1071343	0.021377540642294468	0.14739295489387427	0.13939986383580272	T1	1.121078865195992	1.1085172132110328	0.26225429405121325	Gray-Cortical	right	temporal fusiform cortex, posterior division	Volume of grey matter in Right Temporal Fusiform Cortex, posterior division
PC-OD-TBSS-1	0.07776767099183253	0.1663384957018037	1.3840651861152058	1043262	1071343	0.04066636237287646	0.2018621098422129	0.19594082528717144	dMRI	1.3132563957809504	1.1107441650912515	0.1890965662798817	OD	NA	PC	PC-OD-TBSS-1	IDP-25910	-0.171735	0.2435162261868385	-1.16624	1043262	1071343	0.028984540152156787	0.17041938326536318	0.16568123901502976	T1	-1.10988	1.1041393636199717	0.26704956734811436	Gray-Cerebellum	vermis	viiia cerebellum	Volume of grey matter in Vermis VIIIa Cerebellum
IDP-25896	0.11460440691082995	0.1729801957292354	1.362690111086566	1043262	1071343	0.02592973229680096	0.16116340500720966	0.151304232267604	T1	1.2975726789104065	1.1028865064667461	0.19443421551905238	Gray-Cerebellum	right	v cerebellum	Volume of grey matter in Right V Cerebellum	IDP-25877	0.13770882904916096	0.2457123744639024	1.1608267198643771	1043262	1071343	0.02342510707955669	0.1535496147781305	0.14460842892242792	T1	1.1035163255358558	1.1065658600230268	0.26980300588541906	Gray-Cortical	right	occipital pole	Volume of grey matter in Right Occipital Pole
IDP-25680	0.1599655062457177	0.1774146109487177	1.34875830559002	1043262	1071343	0.016717557391484172	0.13029835281187366	0.12296610709130205	dMRI	1.2801816252890772	1.1100053841288067	0.2004812666529745	w-OD	right	anterior thalamic radiation	Weighted-mean OD (orientation dispersion index) in tract right anterior thalamic radiation (from dMRI data)	PC-ISOVF-TBSS-1	-0.24424	0.24445104688963595	-1.16393	1043262	1071343	0.016784628009805957	0.1304626210416467	0.12947840518130874	dMRI	-1.10213	1.1152928613098192	0.2704042707469624	ISOVF	NA	PC	PC-ISOVF-TBSS-1
IDP-25694	0.13279105733341984	0.1779143387562494	1.3472046251833976	1043262	1071343	0.0201127372779093	0.1420042919026484	0.140239157624083	dMRI	1.279829505231028	1.1080590214044974	0.20060510458594283	w-OD	left	medial lemniscus	Weighted-mean OD (orientation dispersion index) in tract left medial lemniscus (from dMRI data)	IDP-25801	-0.259627	0.25034808946424536	-1.1495	1043262	1071343	0.013338695540666023	0.11556312550940614	0.11312176068758373	T1	-1.09147	1.1091721098107912	0.2750668645543678	Gray-Cortical	right	superior temporal gyrus, posterior division	Volume of grey matter in Right Superior Temporal Gyrus, posterior division
IDP-25914	-0.123223	0.17843747874927351	-1.34558	1043262	1071343	0.019848146935532274	0.14104241689311056	0.13899301618093166	T1	-1.27841	1.1078552172609584	0.20110657297297818	Gray-Cerebellum	right	viiib cerebellum	Volume of grey matter in Right VIIIb Cerebellum	IDP-25008	0.12957105840583166	0.2486529432777964	1.1536274406308318	1043262	1071343	0.04392791636162752	0.20973794854383607	0.20541172750834052	T1	1.0912015730739162	1.1176895457749803	0.2751841958710918	Total	NA	white matter	Volume of white matter (from T1 brain image)
IDP-25018	-0.18791	0.1853322067946419	-1.32451	1043262	1071343	0.01187484908285652	0.1091686221986147	0.10744165061827564	T1	-1.25988	1.1052333943247363	0.2077120688832228	Subcortical	right	pallidum	Volume of right pallidum (from T1 brain image)	IDP-25669	-0.175396	0.25352288145887225	-1.14183	1043262	1071343	0.02790253360873129	0.16704095815935507	0.1626949623845102	dMRI	-1.08712	1.1031911865364021	0.2769835298463045	w-ICVF	left	posterior thalamic radiation	Weighted-mean ICVF (intra-cellular volume fraction) in tract left posterior thalamic radiation (from dMRI data)
IDP-25008	-0.0855474	0.18486300616009327	-1.32593	1043262	1071343	0.04392791636162752	0.20973794854383607	0.20541172750834052	T1	-1.25418	1.1176895457749803	0.20977657542155337	Total	NA	white matter	Volume of white matter (from T1 brain image)	IDP-25395	-0.17413	0.2536125752173873	-1.14162	1043262	1071343	0.029455056503426388	0.17165657131896253	0.16339652460644655	dMRI	-1.08489	1.107318465826867	0.27797140494827977	OD	NA	body of corpus callosum	Mean OD (orientation dispersion index) in body of corpus callosum on FA (fractional anisotropy) skeleton (from dMRI data)
IDP-25404	0.11874599104227013	0.189117292615856	1.3131948687076616	1043262	1071343	0.028715454339862227	0.16946997304095718	0.1635483498010596	dMRI	1.2395216440444339	1.1224063752641085	0.21515237832683587	OD	right	superior cerebellar peduncle	Mean OD (orientation dispersion index) in superior cerebellar peduncle (right) on FA (fractional anisotropy) skeleton (from dMRI data)	IDP-25880	-0.149162	0.25609971697816303	-1.13566	1043262	1071343	0.022515256716577503	0.15083596954153253	0.15074368195224902	T1	-1.08088	1.103922205984037	0.279749548534471	Gray-Subcortical	left	caudate	Volume of grey matter in Left Caudate
IDP-25665	0.1119239055086376	0.1908627288746928	1.3080311946944478	1043262	1071343	0.02547131844513184	0.15978736822549536	0.1572739594771699	dMRI	1.2389303043125777	1.114660088206751	0.21537130981518082	w-ICVF	right	inferior longitudinal fasciculus	Weighted-mean ICVF (intra-cellular volume fraction) in tract right inferior longitudinal fasciculus (from dMRI data)	IDP-25714	0.2506255805172302	0.2548672195572513	1.138606731420017	1043262	1071343	0.016072514993479614	0.1273956315947802	0.1254017855175346	dMRI	1.0774363849645103	1.1167712343774425	0.28128535646868	w-ISOVF	NA	forceps major	Weighted-mean ISOVF (isotropic or free water volume fraction) in tract forceps major (from dMRI data)
IDP-25422	-0.19988	0.19328958716917088	-1.30091	1043262	1071343	0.016821199576488532	0.13062376590999372	0.12529891603572876	dMRI	-1.23878	1.1028278305247456	0.21542815320068587	OD	right	sagittal stratum	Mean OD (orientation dispersion index) in sagittal stratum (right) on FA (fractional anisotropy) skeleton (from dMRI data)	IDP-25428	-0.173829	0.2575708642219601	-1.13215	1043262	1071343	0.02004919950598627	0.1422740992930592	0.1353809415210452	dMRI	-1.07665	1.1057503847738268	0.28163516812727873	OD	right	cingulum hippocampus	Mean OD (orientation dispersion index) in cingulum hippocampus (right) on FA (fractional anisotropy) skeleton (from dMRI data)
IDP-25412	0.12718026482233802	0.19691419470245464	1.2903931343317163	1043262	1071343	0.0208696142885757	0.14496895953184302	0.13903653150038872	dMRI	1.2221597126199564	1.1147774121378367	0.2216472356817294	OD	right	retrolenticular part of internal capsule	Mean OD (orientation dispersion index) in retrolenticular part of internal capsule (right) on FA (fractional anisotropy) skeleton (from dMRI data)	IDP-25670	-0.171364	0.25942764475371805	-1.12774	1043262	1071343	0.0269924553859654	0.16430959437691162	0.16519640179089531	dMRI	-1.07393	1.1027382770792284	0.2828555027865224	w-ICVF	right	posterior thalamic radiation	Weighted-mean ICVF (intra-cellular volume fraction) in tract right posterior thalamic radiation (from dMRI data)
IDP-25503	0.16458405977008872	0.19478421883256591	1.2965553645203385	1043262	1071343	0.01585337089415595	0.12640101190895633	0.124093464488498	dMRI	1.2210576012083738	1.1274825520660996	0.2220642113626614	w-FA	right	inferior longitudinal fasciculus	Weighted-mean FA (fractional anisotropy) in tract right inferior longitudinal fasciculus (from dMRI data)	IDP-25382	-0.234287	0.2578387667138966	-1.13151	1043262	1071343	0.014536780889152334	0.1207349554259407	0.1165002936870438	dMRI	-1.07225	1.113586402801454	0.28360558446655815	ICVF	right	fornix cres+stria terminalis	Mean ICVF (intra-cellular volume fraction) in fornix cres+stria terminalis (right) on FA (fractional anisotropy) skeleton (from dMRI data)
IDP-25845	0.16266622698128275	0.19882093161438408	1.2849180245098817	1043262	1071343	0.010186671396040237	0.1009633244801209	0.1029549760558583	T1	1.2209858349691491	1.107463933296035	0.22209138305719023	Gray-Cortical	right	cuneal cortex	Volume of grey matter in Right Cuneal Cortex	IDP-25386	0.23860822276955884	0.2596564142548429	1.127203587014596	1043262	1071343	0.014684812286714144	0.1213292418039371	0.1166043439202657	dMRI	1.0670572526503428	1.1159102847511162	0.28594598343529964	ICVF	right	superior fronto-occipital fasciculus	Mean ICVF (intra-cellular volume fraction) in superior fronto-occipital fasciculus (right) on FA (fractional anisotropy) skeleton (from dMRI data)
IDP-25015	0.11689946876874162	0.1990137364413508	1.2843665350890758	1043262	1071343	0.022340646564999008	0.15031173149360033	0.15036816750907553	T1	1.2158241936535954	1.115928579428576	0.22405190043972123	Subcortical	left	putamen	Volume of left putamen (from T1 brain image)	IDP-25472	0.202934909011035	0.26351918194260404	1.118111953156354	1043262	1071343	0.01235432762209876	0.11122826454481148	0.108097646441496	dMRI	1.0582544907808489	1.1163242020707773	0.28993943469670436	ISOVF	right	external capsule	Mean ISOVF (isotropic or free water volume fraction) in external capsule (right) on FA (fractional anisotropy) skeleton (from dMRI data)
IDP-25373	-0.114577	0.2037983600567459	-1.2708	1043262	1071343	0.02768148972955486	0.1664066964235421	0.16521985667965233	dMRI	-1.20905	1.1047680620311806	0.22664494068786878	ICVF	left	posterior thalamic radiation	Mean ICVF (intra-cellular volume fraction) in posterior thalamic radiation (left) on FA (fractional anisotropy) skeleton (from dMRI data)	IDP-25371	0.15439641582645658	0.2662932181316573	1.1116394158779237	1043262	1071343	0.03306313477098012	0.1824087427893228	0.1805238111702582	dMRI	1.0579662596964272	1.1040385539803248	0.2900708250120262	ICVF	left	posterior corona radiata	Mean ICVF (intra-cellular volume fraction) in posterior corona radiata (left) on FA (fractional anisotropy) skeleton (from dMRI data)
IDP-25099	-0.102235	0.20557145814397734	-1.26584	1043262	1071343	0.029980079752821576	0.17329114071179028	0.16748504821435126	dMRI	-1.20386	1.1056073402085271	0.22864226678255173	FA	left	superior fronto-occipital fasciculus	Mean FA (fractional anisotropy) in superior fronto-occipital fasciculus (left) on FA skeleton (from dMRI data)	IDP-25511	0.15399472213868565	0.26724846627235954	1.1094213268684399	1043262	1071343	0.02643107457147964	0.16259097785564267	0.15751033203268194	dMRI	1.0562184194720177	1.1032794949867646	0.2908684373619138	w-FA	left	superior thalamic radiation	Weighted-mean FA (fractional anisotropy) in tract left superior thalamic radiation (from dMRI data)
IDP-25082	0.10692281722130632	0.2060463878461164	1.2645118006967162	1043262	1071343	0.01947059498014725	0.1395670427611316	0.1381427248674651	dMRI	1.2009131195441654	1.108721819661733	0.22978490454953304	FA	right	posterior corona radiata	Mean FA (fractional anisotropy) in posterior corona radiata (right) on FA skeleton (from dMRI data)	IDP-25725	-0.228478	0.2710983175932529	-1.10054	1043262	1071343	0.011574499220211476	0.1078647450416534	0.1036790034704794	dMRI	-1.0538	1.0906607845300296	0.2919728108416365	w-ISOVF	left	superior longitudinal fasciculus	Weighted-mean ISOVF (isotropic or free water volume fraction) in tract left superior longitudinal fasciculus (from dMRI data)
IDP-25408	0.119256022422512	0.20806783851400054	1.2588961669285383	1043262	1071343	0.020293833725632426	0.14411886277395028	0.13701465518199116	dMRI	1.196768912783047	1.106519886492011	0.23139663830608914	OD	right	anterior limb of internal capsule	Mean OD (orientation dispersion index) in anterior limb of internal capsule (right) on FA (fractional anisotropy) skeleton (from dMRI data)	IDP-25660	-0.178281	0.273725331086914	-1.09452	1043262	1071343	0.022745475788536036	0.15154143004257584	0.1486789327812152	dMRI	-1.04373	1.0996993693048813	0.29661028093908814	w-ICVF	NA	forceps major	Weighted-mean ICVF (intra-cellular volume fraction) in tract forceps major (from dMRI data)
IDP-25907	0.10246888176648422	0.21004231418462949	1.2534490941645038	1043262	1071343	0.02378177565143213	0.15455591777335112	0.14806470844907602	T1	1.1942718284398568	1.101557129973661	0.23237165378641456	Gray-Cerebellum	vermis	viib cerebellum	Volume of grey matter in Vermis VIIb Cerebellum	IDP-25785	0.12506223250028525	0.2731656048606945	1.0958016075233803	1043262	1071343	0.04035489678996397	0.2014907049455896	0.18896678870362088	T1	1.0427839609689789	1.1042697643450077	0.29704836135431645	Gray-Cortical	right	insular cortex	Volume of grey matter in Right Insular Cortex
IDP-25431	0.10140421895529082	0.2116966741273838	1.248913607246773	1043262	1071343	0.01982489180295266	0.14169317248814933	0.13929730528421014	dMRI	1.1863513551486564	1.1082510039787994	0.23548357365615347	OD	left	fornix cres+stria terminalis	Mean OD (orientation dispersion index) in fornix cres+stria terminalis (left) on FA (fractional anisotropy) skeleton (from dMRI data)	IDP-25844	0.2133301098000974	0.2739231161805511	1.0940726507797158	1043262	1071343	0.011624781557661112	0.10791622512901528	0.10489456603969832	T1	1.0383943957084907	1.1101141862793222	0.2990864776310247	Gray-Cortical	left	cuneal cortex	Volume of grey matter in Left Cuneal Cortex
IDP-25416	-0.107122	0.22435073224209912	-1.21504	1043262	1071343	0.02885377530024391	0.16988007099921046	0.16555511406597526	dMRI	-1.16073	1.0957745324442525	0.24575295510019557	OD	right	superior corona radiata	Mean OD (orientation dispersion index) in superior corona radiata (right) on FA (fractional anisotropy) skeleton (from dMRI data)	PC-FA-TBSS-1	0.10458493795649162	0.2761056160418787	1.0891094660335412	1043262	1071343	0.04234095614324685	0.20618773252125244	0.20023439179527386	dMRI	1.0375031218193589	1.1019559676192154	0.29950144156586267	FA	NA	PC	PC-FA-TBSS-1
IDP-25372	-0.113651	0.22315115932278015	-1.21819	1043262	1071343	0.027988712164689344	0.16730659802754946	0.16498413988407795	dMRI	-1.15765	1.1073212191413586	0.2470052372679673	ICVF	right	posterior thalamic radiation	Mean ICVF (intra-cellular volume fraction) in posterior thalamic radiation (right) on FA (fractional anisotropy) skeleton (from dMRI data)	IDP-25876	0.21840556538173506	0.28091390352088674	1.0782686047321814	1043262	1071343	0.014844086238636091	0.12217822004639585	0.1184993969776694	T1	1.0225162950874405	1.1120221684341327	0.30653660424838247	Gray-Cortical	left	occipital pole	Volume of grey matter in Left Occipital Pole
IDP-25903	0.08097827179382955	0.2287922993700535	1.2034756740553936	1043262	1071343	0.04230730482844125	0.20595578788392027	0.2005235511811503	T1	1.1479907224009651	1.0990004644960014	0.2509723938324314	Gray-Cerebellum	left	crus ii cerebellum	Volume of grey matter in Left Crus II Cerebellum	IDP-25919	0.25914563460446405	0.2807192653124885	1.0787049791910253	1043262	1071343	0.016315278671040545	0.12774197276270385	0.1271659777124463	T1	1.0200072134553815	1.1184044350729663	0.3077250396765445	Gray-Cerebellum	vermis	x cerebellum	Volume of grey matter in Vermis X Cerebellum
IDP-25695	0.10789154177537924	0.2289190245179488	1.203148074617706	1043262	1071343	0.01987847809377563	0.14177994263179686	0.13973509430005698	dMRI	1.1443768404137762	1.1053505727751936	0.2524673886270723	w-OD	right	medial lemniscus	Weighted-mean OD (orientation dispersion index) in tract right medial lemniscus (from dMRI data)	IDP-25086	-0.170191	0.2875584963574406	-1.06349	1043262	1071343	0.019785789334683446	0.14132528066201214	0.1376764204126949	dMRI	-1.00893	1.1110776817877581	0.3130067185433192	FA	right	sagittal stratum	Mean FA (fractional anisotropy) in sagittal stratum (right) on FA skeleton (from dMRI data)
IDP-25472	0.15229159849800655	0.23220000775383154	1.1947108860156783	1043262	1071343	0.01235432762209876	0.11122826454481148	0.108097646441496	dMRI	1.1307527450554504	1.1163242020707773	0.2581591743561722	ISOVF	right	external capsule	Mean ISOVF (isotropic or free water volume fraction) in external capsule (right) on FA (fractional anisotropy) skeleton (from dMRI data)	IDP-25699	0.1242721559680709	0.29833101738407275	1.0400191207076157	1043262	1071343	0.027308025771194733	0.1652940635558932	0.15883030697642955	dMRI	0.9879103395307656	1.108275126026971	0.32319656121972273	w-OD	right	superior longitudinal fasciculus	Weighted-mean OD (orientation dispersion index) in tract right superior longitudinal fasciculus (from dMRI data)
IDP-25403	0.18156952600418028	0.23522816469671934	1.1869986203677307	1043262	1071343	0.015412015602432659	0.12420017322192682	0.12771677121085676	dMRI	1.1292705996168229	1.1048527102542138	0.2587836993935634	OD	left	inferior cerebellar peduncle	Mean OD (orientation dispersion index) in inferior cerebellar peduncle (left) on FA (fractional anisotropy) skeleton (from dMRI data)	IDP-25652	0.1595336152953689	0.30091897367207643	1.0344646944778653	1043262	1071343	0.021769614261921588	0.14755682748156967	0.14090913396360707	dMRI	0.9835849074973619	1.1061337254144705	0.32531964886205167	w-ICVF	left	anterior thalamic radiation	Weighted-mean ICVF (intra-cellular volume fraction) in tract left anterior thalamic radiation (from dMRI data)
IDP-25844	0.14140841913949906	0.2345701073831113	1.1886685849032137	1043262	1071343	0.011624781557661112	0.10791622512901528	0.10489456603969832	T1	1.1281762651123601	1.1101141862793222	0.2592454856181514	Gray-Cortical	left	cuneal cortex	Volume of grey matter in Left Cuneal Cortex	IDP-25384	0.15019454537496893	0.30352891476581256	1.028895220070182	1043262	1071343	0.026599624052739967	0.16314322250084726	0.159488346583785	dMRI	0.9795141820102606	1.1033691640794956	0.327325984722844	ICVF	right	superior longitudinal fasciculus	Mean ICVF (intra-cellular volume fraction) in superior longitudinal fasciculus (right) on FA (fractional anisotropy) skeleton (from dMRI data)
IDP-25375	0.10747930892309786	0.2414462154309888	1.1713796323874042	1043262	1071343	0.02091399216603118	0.1460013880516748	0.14265189886533935	dMRI	1.1087997779778027	1.1160639395146823	0.2675165662912533	ICVF	left	sagittal stratum	Mean ICVF (intra-cellular volume fraction) in sagittal stratum (left) on FA (fractional anisotropy) skeleton (from dMRI data)	IDP-25373	-0.170509	0.3061808225525497	-1.02327	1043262	1071343	0.02768148972955486	0.1664066964235421	0.16521985667965233	dMRI	-0.973541	1.1047680620311806	0.33028462161530026	ICVF	left	posterior thalamic radiation	Mean ICVF (intra-cellular volume fraction) in posterior thalamic radiation (left) on FA (fractional anisotropy) skeleton (from dMRI data)
IDP-25885	-0.161862	0.2432952352899003	-1.16679	1043262	1071343	0.013180561506700328	0.1148077610504028	0.10922135865231608	T1	-1.10491	1.1151552721346831	0.26920070778413474	Gray-Subcortical	right	pallidum	Volume of grey matter in Right Pallidum	IDP-25396	0.1381570024135184	0.3133584942137494	1.0081999243635618	1043262	1071343	0.031914629205932236	0.17865533119401514	0.1733421453649722	dMRI	0.960506248399518	1.101775046826975	0.3368004877582218	OD	NA	splenium of corpus callosum	Mean OD (orientation dispersion index) in splenium of corpus callosum on FA (fractional anisotropy) skeleton (from dMRI data)
IDP-25056	0.09052800675477	0.2451554005772993	1.1621971290601458	1043262	1071343	0.02266800911679001	0.15063311070571914	0.14791893686235028	dMRI	1.1029635035628225	1.1102922600546241	0.27004301466778613	FA	NA	middle cerebellar peduncle	Mean FA (fractional anisotropy) in middle cerebellar peduncle on FA skeleton (from dMRI data)	IDP-25873	-0.206185	0.3116750628240585	-1.01171	1043262	1071343	0.017971970916849878	0.13408193245424024	0.1315363514128566	T1	-0.960151	1.1102899849880858	0.3369794555531762	Gray-Cortical	right	planum temporale	Volume of grey matter in Right Planum Temporale
IDP-25868	-0.172337	0.2509983039036042	-1.14793	1043262	1071343	0.013149651784188364	0.1150330692811949	0.1116946875820842	T1	-1.08664	1.1159884763425667	0.27719694449298693	Gray-Cortical	left	planum polare	Volume of grey matter in Left Planum Polare	IDP-25020	-0.199798	0.3231495068266419	-0.988006	1043262	1071343	0.012929206095929069	0.11371063090741165	0.10866065248155994	T1	-0.936597	1.112792805889854	0.348966065460402	Subcortical	right	hippocampus	Volume of right hippocampus (from T1 brain image)
IDP-25502	0.15412709327952612	0.2514072165311866	1.1469380714589994	1043262	1071343	0.011805093361970331	0.10883646234665144	0.10841781723919627	dMRI	1.0853072368490408	1.1167977751412304	0.27778560173858224	w-FA	left	inferior longitudinal fasciculus	Weighted-mean FA (fractional anisotropy) in tract left inferior longitudinal fasciculus (from dMRI data)	IDP-25834	0.14259503296536155	0.3233279874033353	0.987642044400192	1043262	1071343	0.034881529168322545	0.1867957767334789	0.18154415100522853	T1	0.9328244642371162	1.1209836669133584	0.3509106077364663	Gray-Cortical	left	subcallosal cortex	Volume of grey matter in Left Subcallosal Cortex
IDP-25653	-0.125769	0.2589643345716308	-1.12884	1043262	1071343	0.01806249282862793	0.13457432654157475	0.13132800207632475	dMRI	-1.07176	1.109367577875195	0.2838300348123919	w-ICVF	right	anterior thalamic radiation	Weighted-mean ICVF (intra-cellular volume fraction) in tract right anterior thalamic radiation (from dMRI data)	IDP-25388	0.14814238213997172	0.33303068735151176	0.9680273967175356	1043262	1071343	0.030105138716506	0.173603157822464	0.16617255767500416	dMRI	0.9185372547439811	1.1106615736081555	0.3583376641119177	ICVF	right	uncinate fasciculus	Mean ICVF (intra-cellular volume fraction) in uncinate fasciculus (right) on FA (fractional anisotropy) skeleton (from dMRI data)
IDP-25391	-0.15372	0.2669097258901377	-1.11021	1043262	1071343	0.012394149447668923	0.1113940032231294	0.10956000723901592	dMRI	-1.0573	1.1025752076263522	0.29037278433067626	ICVF	left	tapetum	Mean ICVF (intra-cellular volume fraction) in tapetum (left) on FA (fractional anisotropy) skeleton (from dMRI data)	IDP-25383	-0.155819	0.3336156902726285	-0.966857	1043262	1071343	0.017632849749206758	0.13408565789744442	0.13387942772893568	dMRI	-0.917731	1.109924730822437	0.35875978982297896	ICVF	left	fornix cres+stria terminalis	Mean ICVF (intra-cellular volume fraction) in fornix cres+stria terminalis (left) on FA (fractional anisotropy) skeleton (from dMRI data)
IDP-25084	-0.094918	0.2686340976352878	-1.10621	1043262	1071343	0.02181801175608256	0.14811298064411335	0.14152689423101922	dMRI	-1.0473	1.1156698476188693	0.29496120949452864	FA	right	posterior thalamic radiation	Mean FA (fractional anisotropy) in posterior thalamic radiation (right) on FA skeleton (from dMRI data)	IDP-25377	0.15271412023445874	0.3427173653541459	0.9488097829486504	1043262	1071343	0.033303799008697184	0.1825559212848007	0.1798264650274492	dMRI	0.9029026981642917	1.1042728795632826	0.3665775385183738	ICVF	left	external capsule	Mean ICVF (intra-cellular volume fraction) in external capsule (left) on FA (fractional anisotropy) skeleton (from dMRI data)
IDP-25655	0.09295819059896804	0.2736838595682633	1.0946183806288976	1043262	1071343	0.0199967609215066	0.14298388959719555	0.1362551971252464	dMRI	1.037720239277131	1.1126662082067131	0.29940031952276713	w-ICVF	right	cingulate gyrus part of cingulum	Weighted-mean ICVF (intra-cellular volume fraction) in tract right cingulate gyrus part of cingulum (from dMRI data)	IDP-25783	0.18323269988968954	0.3420772021491547	0.9500689832057868	1043262	1071343	0.012606264930405842	0.1122795911668156	0.1082560707915348	T1	0.9023280026623294	1.1086166814076928	0.36688265443170887	Gray-Cortical	right	frontal pole	Volume of grey matter in Right Frontal Pole
IDP-25512	-0.097413	0.2805442409970692	-1.0791	1043262	1071343	0.02652246824560489	0.1628763150453809	0.156997743770056	dMRI	-1.0298	1.0980371753824376	0.3031046810274798	w-FA	right	superior thalamic radiation	Weighted-mean FA (fractional anisotropy) in tract right superior thalamic radiation (from dMRI data)	IDP-25497	-0.18494	0.34319022711071445	-0.947881	1043262	1071343	0.01321466659149062	0.11496814978632705	0.11050718568939004	dMRI	-0.900375	1.1083091181487141	0.36792097690370507	w-FA	right	corticospinal tract	Weighted-mean FA (fractional anisotropy) in tract right corticospinal tract (from dMRI data)
IDP-25380	0.0979338046053092	0.2815074705620132	1.0769391069501153	1043262	1071343	0.029361016034872844	0.17138508384785833	0.16986197670114608	dMRI	1.024925645306311	1.1040724564536348	0.3053982729246335	ICVF	right	cingulum hippocampus	Mean ICVF (intra-cellular volume fraction) in cingulum hippocampus (right) on FA (fractional anisotropy) skeleton (from dMRI data)	IDP-25406	-0.129593	0.35311224920898643	-0.928569	1043262	1071343	0.029488115445516994	0.17173505638805525	0.1636087611829037	dMRI	-0.889162	1.0906033042110377	0.37391590906456906	OD	right	cerebral peduncle	Mean OD (orientation dispersion index) in cerebral peduncle (right) on FA (fractional anisotropy) skeleton (from dMRI data)
IDP-25873	-0.160247	0.2818156623970055	-1.07625	1043262	1071343	0.017971970916849878	0.13408193245424024	0.1315363514128566	T1	-1.0214	1.1102899849880858	0.3070661678970191	Gray-Cortical	right	planum temporale	Volume of grey matter in Right Planum Temporale	IDP-25682	0.2078803024293905	0.3493098757972062	0.9359287454965756	1043262	1071343	0.013303340255027107	0.1153747506957612	0.11200827093484382	dMRI	0.8890709128959292	1.1081862780828442	0.37396497010078644	w-OD	right	cingulate gyrus part of cingulum	Weighted-mean OD (orientation dispersion index) in tract right cingulate gyrus part of cingulum (from dMRI data)
IDP-25493	0.0901276835231034	0.2871531365862746	1.0643876269075043	1043262	1071343	0.017809824205314632	0.13347620959954684	0.13207567667276698	dMRI	1.0113079099523588	1.1077272172836932	0.3118690813899184	w-FA	right	cingulate gyrus part of cingulum	Weighted-mean FA (fractional anisotropy) in tract right cingulate gyrus part of cingulum (from dMRI data)	IDP-25895	-0.133497	0.3514298744623228	-0.931819	1043262	1071343	0.02399477577249931	0.15542766005344458	0.1505801958143235	T1	-0.883426	1.112559590443753	0.37700623212291406	Gray-Cerebellum	left	v cerebellum	Volume of grey matter in Left V Cerebellum
IDP-25093	0.1429222765579078	0.2900777771244265	1.0579510112877937	1043262	1071343	0.017543948056094272	0.13255730017569814	0.12639160802380614	dMRI	1.0054207751210902	1.1072237844437935	0.3146942803231694	FA	left	cingulum hippocampus	Mean FA (fractional anisotropy) in cingulum hippocampus (left) on FA skeleton (from dMRI data)	PC-ISOVF-ProbTrack-1	-0.137338	0.3559237184651468	-0.92316	1043262	1071343	0.025115373072136737	0.15870220858248538	0.15597480256781893	dMRI	-0.874367	1.1147211175504677	0.3819181956680535	w-ISOVF	NA	PC	PC-ISOVF-ProbTrack-1
IDP-25828	-0.0599643	0.2901888359854025	-1.05771	1043262	1071343	0.04655174550218577	0.21578418708969904	0.2063850512984253	T1	-1.00488	1.1078966633402656	0.3149527025692991	Gray-Cortical	left	intracalcarine cortex	Volume of grey matter in Left Intracalcarine Cortex	IDP-25726	0.1711192647373947	0.358454790215742	0.9183134452806874	1043262	1071343	0.014692240906827412	0.12138041882475327	0.11913699271432562	dMRI	0.8720493727742733	1.108918778391646	0.38318144342070315	w-ISOVF	right	superior longitudinal fasciculus	Weighted-mean ISOVF (isotropic or free water volume fraction) in tract right superior longitudinal fasciculus (from dMRI data)
IDP-25367	0.08734614521223663	0.29573455354637546	1.04562423934798	1043262	1071343	0.030025673809983663	0.17337549956168574	0.16490959194734628	dMRI	0.9935752434192596	1.1075153677440064	0.3204297017493999	ICVF	left	anterior corona radiata	Mean ICVF (intra-cellular volume fraction) in anterior corona radiata (left) on FA (fractional anisotropy) skeleton (from dMRI data)	IDP-25435	-0.147646	0.3586834414040405	-0.917877	1043262	1071343	0.02695637530102235	0.16419383875763355	0.15930829105253808	dMRI	-0.871456	1.1093728856123801	0.3835051224467577	OD	left	superior fronto-occipital fasciculus	Mean OD (orientation dispersion index) in superior fronto-occipital fasciculus (left) on FA (fractional anisotropy) skeleton (from dMRI data)
IDP-25837	-0.132238	0.2986140868870546	-1.03941	1043262	1071343	0.012330459770346858	0.11107349758982844	0.1082136103110242	T1	-0.987198	1.1085749886686167	0.32354547794296673	Gray-Cortical	right	paracingulate gyrus	Volume of grey matter in Right Paracingulate Gyrus	IDP-25920	-0.122465	0.3620865203882948	-0.911396	1043262	1071343	0.026150266322174653	0.161779609725646	0.1573043394007528	T1	-0.866091	1.1073570533524557	0.3864402913661017	Gray-Cerebellum	right	x cerebellum	Volume of grey matter in Right X Cerebellum
IDP-25430	-0.145483	0.2993878441371124	-1.03775	1043262	1071343	0.016111772344976738	0.12693347118880074	0.1276841301289088	dMRI	-0.98507	1.1098108114935687	0.3245897663348406	OD	right	fornix cres+stria terminalis	Mean OD (orientation dispersion index) in fornix cres+stria terminalis (right) on FA (fractional anisotropy) skeleton (from dMRI data)	IDP-25400	-0.191548	0.3637639748504362	-0.908216	1043262	1071343	0.012131453272223649	0.11019754038232048	0.10666539815229382	dMRI	-0.862633	1.1084760553416826	0.3883392292864004	OD	right	medial lemniscus	Mean OD (orientation dispersion index) in medial lemniscus (right) on FA (fractional anisotropy) skeleton (from dMRI data)
IDP-25679	-0.103003	0.3012612170827689	-1.03373	1043262	1071343	0.02464880516836776	0.15720528983985665	0.15205114294632538	dMRI	-0.983589	1.1045599981714793	0.3253177829285827	w-OD	left	anterior thalamic radiation	Weighted-mean OD (orientation dispersion index) in tract left anterior thalamic radiation (from dMRI data)	IDP-25840	-0.19179	0.36221164323904653	-0.911159	1043262	1071343	0.015806746301410442	0.1257266705939025	0.12234200370330288	T1	-0.861585	1.1183870240929183	0.38891598947280515	Gray-Cortical	left	cingulate gyrus, posterior division	Volume of grey matter in Left Cingulate Gyrus, posterior division
IDP-25662	0.0925120659914136	0.3008038982045066	1.0347109982231606	1043262	1071343	0.020624399651241958	0.14527419031021058	0.14314545895524106	dMRI	0.9812689740001672	1.1118904390444646	0.3264601184962572	w-ICVF	left	inferior fronto-occipital fasciculus	Weighted-mean ICVF (intra-cellular volume fraction) in tract left inferior fronto-occipital fasciculus (from dMRI data)	IDP-25434	-0.119082	0.3689303582726774	-0.898479	1043262	1071343	0.027025823428105444	0.16440495612347572	0.159876599787909	dMRI	-0.852985	1.1095145684558985	0.3936677081804537	OD	right	superior fronto-occipital fasciculus	Mean OD (orientation dispersion index) in superior fronto-occipital fasciculus (right) on FA (fractional anisotropy) skeleton (from dMRI data)
IDP-25899	0.08119460748815045	0.3042149962211496	1.0274364481662472	1043262	1071343	0.031100769704370368	0.1766591969744496	0.17002440979151914	T1	0.9774049568267151	1.1049963972088623	0.3283687099988326	Gray-Cerebellum	right	vi cerebellum	Volume of grey matter in Right VI Cerebellum	IDP-25075	-0.112783	0.3744048787504233	-0.888253	1043262	1071343	0.0297272194623196	0.1725277431584897	0.16622912759937494	dMRI	-0.844923	1.1051957692509886	0.39815409401462765	FA	left	posterior limb of internal capsule	Mean FA (fractional anisotropy) in posterior limb of internal capsule (left) on FA skeleton (from dMRI data)
IDP-25726	0.1583166095133224	0.30389807560592164	1.0281100246706592	1043262	1071343	0.014692240906827412	0.12138041882475327	0.11913699271432562	dMRI	0.9763144673145364	1.108918778391646	0.32890865277544556	w-ISOVF	right	superior longitudinal fasciculus	Weighted-mean ISOVF (isotropic or free water volume fraction) in tract right superior longitudinal fasciculus (from dMRI data)	IDP-25867	-0.184202	0.3740042256208722	-0.888998	1043262	1071343	0.016222397230987395	0.12807801575764854	0.12172573188294412	T1	-0.842633	1.1130743633834312	0.3994335488826741	Gray-Cortical	right	parietal operculum cortex	Volume of grey matter in Right Parietal Operculum Cortex
IDP-25004	0.07554703462911726	0.3068541484328531	1.0218452508312013	1043262	1071343	0.034767118997788615	0.1866164286011759	0.1773369417707679	T1	0.9696017140348591	1.110666090049667	0.33224505822831263	Total	NA	ventricular cerebrospinal fluid	Volume of ventricular cerebrospinal fluid (from T1 brain image)	IDP-25101	0.1240675661300508	0.37794955251373	0.8816806044049158	1043262	1071343	0.03346101291336545	0.1833878527999904	0.17693922653096222	dMRI	0.8354601575293992	1.1137073532727135	0.40345867086942333	FA	left	uncinate fasciculus	Mean FA (fractional anisotropy) in uncinate fasciculus (left) on FA skeleton (from dMRI data)
IDP-25400	0.13308691113902898	0.3075510740513145	1.0203740966630972	1043262	1071343	0.012131453272223649	0.11019754038232048	0.10666539815229382	dMRI	0.9691617532991196	1.1084760553416826	0.3324644905071076	OD	right	medial lemniscus	Mean OD (orientation dispersion index) in medial lemniscus (right) on FA (fractional anisotropy) skeleton (from dMRI data)	IDP-25673	0.12667337082305422	0.3834040856233146	0.8716413126547035	1043262	1071343	0.020999631065253373	0.1453637955714509	0.14273535540428492	dMRI	0.8288670176700599	1.1058746303105607	0.4071796605101029	w-ICVF	left	superior thalamic radiation	Weighted-mean ICVF (intra-cellular volume fraction) in tract left superior thalamic radiation (from dMRI data)
IDP-25097	0.0927209059809852	0.3116277838334842	1.0118123500752076	1043262	1071343	0.02741622875645855	0.16560190011715742	0.1618612934148682	dMRI	0.9614357884725199	1.1075399066457483	0.33633309687616353	FA	left	superior longitudinal fasciculus	Mean FA (fractional anisotropy) in superior longitudinal fasciculus (left) on FA skeleton (from dMRI data)	IDP-25913	0.13054845275018673	0.3842291547262237	0.8701303842173214	1043262	1071343	0.031031696088291368	0.17650080364775922	0.16810532427881866	T1	0.8276235759430488	1.1053580056324197	0.4078837122807859	Gray-Cerebellum	vermis	viiib cerebellum	Volume of grey matter in Vermis VIIIb Cerebellum
IDP-25650	0.13839767469256886	0.31615774006799197	1.002384883637336	1043262	1071343	0.012242684368929169	0.11068624661865736	0.10938433646920648	dMRI	0.9489461509395215	1.11579877492869	0.3426480004527478	w-ICVF	left	acoustic radiation	Weighted-mean ICVF (intra-cellular volume fraction) in tract left acoustic radiation (from dMRI data)	IDP-25344	-0.121649	0.38419773572994864	-0.870188	1043262	1071343	0.027952719540104483	0.1671908185960709	0.1629434445842041	dMRI	-0.824143	1.1148621426823397	0.40985844575646924	ICVF	NA	middle cerebellar peduncle	Mean ICVF (intra-cellular volume fraction) in middle cerebellar peduncle on FA (fractional anisotropy) skeleton (from dMRI data)
IDP-25795	0.119064516530545	0.3182098327855929	0.9981433893478172	1043262	1071343	0.010321895158760586	0.10169769803044763	0.10439813499795354	T1	0.9485551635442132	1.1072882326284015	0.3428469040088039	Gray-Cortical	right	precentral gyrus	Volume of grey matter in Right Precentral Gyrus	PC-ICVF-TBSS-1	0.07081602120111846	0.38682360360741375	0.8653921217678335	1043262	1071343	0.06043542234499288	0.2459058194037365	0.24249851795274485	dMRI	0.8220757017847569	1.108159440636195	0.4110338135268409	ICVF	NA	PC	PC-ICVF-TBSS-1
IDP-25421	0.11292658125344247	0.3226991399774287	0.9889264263135376	1043262	1071343	0.017585964966948087	0.13396331420911156	0.12961648129022582	dMRI	0.935722558826401	1.1169500841384723	0.34941605260959463	OD	left	posterior thalamic radiation	Mean OD (orientation dispersion index) in posterior thalamic radiation (left) on FA (fractional anisotropy) skeleton (from dMRI data)	IDP-25408	-0.103322	0.3874171916808392	-0.864311	1043262	1071343	0.020293833725632426	0.14411886277395028	0.13701465518199116	dMRI	-0.821657	1.106519886492011	0.4112724005288434	OD	right	anterior limb of internal capsule	Mean OD (orientation dispersion index) in anterior limb of internal capsule (right) on FA (fractional anisotropy) skeleton (from dMRI data)
IDP-25853	-0.086881	0.3288342626434668	-0.976465	1043262	1071343	0.01822990032489724	0.13747068873758572	0.13362408762589412	T1	-0.927691	1.1079141058541913	0.3535677323234372	Gray-Cortical	right	lingual gyrus	Volume of grey matter in Right Lingual Gyrus	IDP-25416	0.13546756572740015	0.3950652502269568	0.8504674492478557	1043262	1071343	0.02885377530024391	0.16988007099921046	0.16555511406597526	dMRI	0.8124508452493551	1.0957745324442525	0.41653298099348546	OD	right	superior corona radiata	Mean OD (orientation dispersion index) in superior corona radiata (right) on FA (fractional anisotropy) skeleton (from dMRI data)
IDP-25452	0.08052001571505482	0.3276437528808708	0.9788709390913829	1043262	1071343	0.021631246269964488	0.14751897248078535	0.14455531090861895	dMRI	0.927194477470352	1.1145747447157657	0.3538255696460404	ISOVF	right	superior cerebellar peduncle	Mean ISOVF (isotropic or free water volume fraction) in superior cerebellar peduncle (right) on FA (fractional anisotropy) skeleton (from dMRI data)	IDP-25487	0.17302302538821082	0.3919526785759211	0.8560815401696087	1043262	1071343	0.015593144108378532	0.12531225867611326	0.12430165015466225	dMRI	0.8124292588432804	1.110348099013803	0.41654536298347256	ISOVF	left	tapetum	Mean ISOVF (isotropic or free water volume fraction) in tapetum (left) on FA (fractional anisotropy) skeleton (from dMRI data)
IDP-25369	-0.0779219	0.3326153537564597	-0.968859	1043262	1071343	0.031280279469120716	0.1770656046396067	0.17762307801717822	dMRI	-0.921854	1.104580548989075	0.35660483674642496	ICVF	left	superior corona radiata	Mean ICVF (intra-cellular volume fraction) in superior corona radiata (left) on FA (fractional anisotropy) skeleton (from dMRI data)	IDP-25912	0.11620340026050735	0.3979359613546201	0.8453132567133053	1043262	1071343	0.02534339200604252	0.15931043408534148	0.1531977099512014	T1	0.8023399607862555	1.1099885885823197	0.4223563328091988	Gray-Cerebellum	left	viiib cerebellum	Volume of grey matter in Left VIIIb Cerebellum
IDP-25393	-0.0866654	0.33967840293633506	-0.954801	1043262	1071343	0.01843336362191117	0.13620284186516746	0.13289411582230795	dMRI	-0.908837	1.1037056453589216	0.3634359753634476	OD	NA	pontine crossing tract	Mean OD (orientation dispersion index) in pontine crossing tract on FA (fractional anisotropy) skeleton (from dMRI data)	IDP-25365	0.19237478341100286	0.39929013274974606	0.8428897032703486	1043262	1071343	0.01659284242843806	0.12967093755219905	0.12627593355393255	dMRI	0.8005987189946356	1.1084387893299874	0.4233639925790956	ICVF	left	retrolenticular part of internal capsule	Mean ICVF (intra-cellular volume fraction) in retrolenticular part of internal capsule (left) on FA (fractional anisotropy) skeleton (from dMRI data)
IDP-25366	0.08428147494722618	0.340365121490534	0.9534440699654984	1043262	1071343	0.03290978254402177	0.181580560434691	0.17620673104934256	dMRI	0.9062020143498523	1.1069815879959635	0.36482893704073993	ICVF	right	anterior corona radiata	Mean ICVF (intra-cellular volume fraction) in anterior corona radiata (right) on FA (fractional anisotropy) skeleton (from dMRI data)	IDP-25698	-0.113918	0.4082718927207539	-0.826939	1043262	1071343	0.02159065353853096	0.14736665890005965	0.1419334758296421	dMRI	-0.786088	1.1066351167116175	0.4318160960661971	w-OD	left	superior longitudinal fasciculus	Weighted-mean OD (orientation dispersion index) in tract left superior longitudinal fasciculus (from dMRI data)
IDP-25060	0.0976548288490528	0.3400171179858896	0.9541314308377112	1043262	1071343	0.01600464153686854	0.12651162383332845	0.12574922042710074	dMRI	0.9061302183916266	1.108753943138789	0.36486693256288283	FA	NA	splenium of corpus callosum	Mean FA (fractional anisotropy) in splenium of corpus callosum on FA skeleton (from dMRI data)	IDP-25413	-0.170935	0.4137491910972169	-0.817314	1043262	1071343	0.017276995919144666	0.13258372172997954	0.12954904426751718	dMRI	-0.776492	1.1079069301859417	0.4374583918239646	OD	left	retrolenticular part of internal capsule	Mean OD (orientation dispersion index) in retrolenticular part of internal capsule (left) on FA (fractional anisotropy) skeleton (from dMRI data)
IDP-25846	0.11936751209747865	0.3417580041911308	0.9506974083584117	1043262	1071343	0.01358328142866838	0.11657481973337012	0.11105898846708473	T1	0.9011928910121257	1.1128819681794098	0.3674857700886468	Gray-Cortical	left	frontal orbital cortex	Volume of grey matter in Left Frontal Orbital Cortex	IDP-25012	-0.127488	0.4209359026689741	-0.804799	1043262	1071343	0.03459894595940083	0.1861667620076756	0.17842567575927076	T1	-0.764589	1.1079439437232597	0.4445160285317117	Subcortical	right	thalamus	Volume of right thalamus (from T1 brain image)
IDP-25511	-0.086714	0.3478220119367743	-0.938822	1043262	1071343	0.02643107457147964	0.16259097785564267	0.15751033203268194	dMRI	-0.893801	1.1032794949867646	0.37142863246637203	w-FA	left	superior thalamic radiation	Weighted-mean FA (fractional anisotropy) in tract left superior thalamic radiation (from dMRI data)	IDP-25357	-0.105254	0.4256662520070542	-0.796629	1043262	1071343	0.03140176316027321	0.17739427372213626	0.17108959339948704	dMRI	-0.757978	1.1045862787714595	0.448464205205519	ICVF	left	superior cerebellar peduncle	Mean ICVF (intra-cellular volume fraction) in superior cerebellar peduncle (left) on FA (fractional anisotropy) skeleton (from dMRI data)
PC-ISOVF-ProbTrack-1	-0.0859637	0.3509497894692327	-0.932749	1043262	1071343	0.025115373072136737	0.15870220858248538	0.15597480256781893	dMRI	-0.883449	1.1147211175504677	0.37699372122317154	w-ISOVF	NA	PC	PC-ISOVF-ProbTrack-1	IDP-25859	0.18373900227550904	0.4356533030727775	0.7795542341051989	1043262	1071343	0.01435950476307235	0.1200112078233555	0.11411798490564982	T1	0.7386764144960611	1.1137409921333037	0.4601035108502952	Gray-Cortical	right	temporal occipital fusiform cortex	Volume of grey matter in Right Temporal Occipital Fusiform Cortex
IDP-25676	-0.083835	0.3528589609970908	-0.929058	1043262	1071343	0.02325289468701241	0.15311907887795087	0.1478657159650972	dMRI	-0.882818	1.1074990799002695	0.3773345891488681	w-ICVF	right	uncinate fasciculus	Weighted-mean ICVF (intra-cellular volume fraction) in tract right uncinate fasciculus (from dMRI data)	IDP-25679	0.11838063362420115	0.4392822431642249	0.7734058259214145	1043262	1071343	0.02464880516836776	0.15720528983985665	0.15205114294632538	dMRI	0.7358898005679104	1.1045599981714793	0.4617977648440994	w-OD	left	anterior thalamic radiation	Weighted-mean OD (orientation dispersion index) in tract left anterior thalamic radiation (from dMRI data)
IDP-25410	-0.0432653	0.363663886993112	-0.908406	1043262	1071343	0.04382237283680568	0.20933930822557192	0.20019832784876088	dMRI	-0.86474	1.1035406569160227	0.38718133605791427	OD	right	posterior limb of internal capsule	Mean OD (orientation dispersion index) in posterior limb of internal capsule (right) on FA (fractional anisotropy) skeleton (from dMRI data)	IDP-25421	-0.194739	0.4414091416118806	-0.769816	1043262	1071343	0.017585964966948087	0.13396331420911156	0.12961648129022582	dMRI	-0.7284	1.1169500841384723	0.4663687387405002	OD	left	posterior thalamic radiation	Mean OD (orientation dispersion index) in posterior thalamic radiation (left) on FA (fractional anisotropy) skeleton (from dMRI data)
IDP-25805	0.13065691204214966	0.3626744652628791	0.9102807549292016	1043262	1071343	0.011286840216058969	0.10643400611308647	0.1014274121608457	T1	0.8646506043789076	1.1083308536613092	0.38723058858498494	Gray-Cortical	right	middle temporal gyrus, posterior division	Volume of grey matter in Right Middle Temporal Gyrus, posterior division	IDP-25393	0.11767751304968158	0.4444357279200975	0.7647243086699698	1043262	1071343	0.01843336362191117	0.13620284186516746	0.13289411582230795	dMRI	0.7279109684906164	1.1037056453589216	0.4666680884015625	OD	NA	pontine crossing tract	Mean OD (orientation dispersion index) in pontine crossing tract on FA (fractional anisotropy) skeleton (from dMRI data)
IDP-25428	-0.0937892	0.3655952433792484	-0.904755	1043262	1071343	0.02004919950598627	0.1422740992930592	0.1353809415210452	dMRI	-0.860404	1.1057503847738268	0.3895664046778329	OD	right	cingulum hippocampus	Mean OD (orientation dispersion index) in cingulum hippocampus (right) on FA (fractional anisotropy) skeleton (from dMRI data)	IDP-25493	-0.11686	0.44467763514165337	-0.764318	1043262	1071343	0.017809824205314632	0.13347620959954684	0.13207567667276698	dMRI	-0.726203	1.1077272172836932	0.46771458341957206	w-FA	right	cingulate gyrus part of cingulum	Weighted-mean FA (fractional anisotropy) in tract right cingulate gyrus part of cingulum (from dMRI data)
IDP-25344	0.06940241134432673	0.36865341663965656	0.8989985807061359	1043262	1071343	0.027952719540104483	0.1671908185960709	0.1629434445842041	dMRI	0.8514289677770255	1.1148621426823397	0.39453110591695884	ICVF	NA	middle cerebellar peduncle	Mean ICVF (intra-cellular volume fraction) in middle cerebellar peduncle on FA (fractional anisotropy) skeleton (from dMRI data)	IDP-25401	-0.170136	0.4468744522043681	-0.760636	1043262	1071343	0.012792142025637164	0.11310370220379776	0.1116703211634229	dMRI	-0.720538	1.1143973657954582	0.47119380737522576	OD	left	medial lemniscus	Mean OD (orientation dispersion index) in medial lemniscus (left) on FA (fractional anisotropy) skeleton (from dMRI data)
IDP-25811	0.10288091269932984	0.38055706027502095	0.8768703540098078	1043262	1071343	0.01360846823928752	0.11669713283474628	0.11404702754046955	T1	0.834040170084731	1.1053424223558268	0.40425834796260873	Gray-Cortical	right	inferior temporal gyrus, posterior division	Volume of grey matter in Right Inferior Temporal Gyrus, posterior division	IDP-25438	-0.150041	0.4491227379087245	-0.756878	1043262	1071343	0.011257704950648484	0.10635982660819407	0.1046518397604613	dMRI	-0.719222	1.107456076787532	0.47200427595092775	OD	right	tapetum	Mean OD (orientation dispersion index) in tapetum (right) on FA (fractional anisotropy) skeleton (from dMRI data)
IDP-25882	-0.0912699	0.37795878670252303	-0.881664	1043262	1071343	0.028689057081833887	0.16938634704647312	0.16491208546625974	T1	-0.833912	1.1178018041653677	0.40433030212967513	Gray-Subcortical	left	putamen	Volume of grey matter in Left Putamen	IDP-25512	0.10094666711381237	0.4530039094336797	0.7504164784441085	1043262	1071343	0.02652246824560489	0.1628763150453809	0.156997743770056	dMRI	0.7161332529095186	1.0980371753824376	0.47390907271758875	w-FA	right	superior thalamic radiation	Weighted-mean FA (fractional anisotropy) in tract right superior thalamic radiation (from dMRI data)
IDP-25370	0.08321696029575627	0.38082681350441017	0.8763738795217101	1043262	1071343	0.03233292228839735	0.18027274447382974	0.17623995256521582	dMRI	0.8328182472703672	1.1073333641599208	0.4049472420086003	ICVF	right	posterior corona radiata	Mean ICVF (intra-cellular volume fraction) in posterior corona radiata (right) on FA (fractional anisotropy) skeleton (from dMRI data)	IDP-25407	-0.0888016	0.4578545707574321	-0.742384	1043262	1071343	0.03154075915500587	0.17777104043892092	0.17104440745868915	dMRI	-0.711715	1.0880402213229232	0.4766411304978886	OD	left	cerebral peduncle	Mean OD (orientation dispersion index) in cerebral peduncle (left) on FA (fractional anisotropy) skeleton (from dMRI data)
IDP-25434	-0.0919857	0.3839366841667232	-0.870666	1043262	1071343	0.027025823428105444	0.16440495612347572	0.159876599787909	dMRI	-0.82658	1.1095145684558985	0.408475088438095	OD	right	superior fronto-occipital fasciculus	Mean OD (orientation dispersion index) in superior fronto-occipital fasciculus (right) on FA (fractional anisotropy) skeleton (from dMRI data)	IDP-25430	-0.162167	0.4549860460685838	-0.747128	1043262	1071343	0.016111772344976738	0.12693347118880074	0.1276841301289088	dMRI	-0.709203	1.1098108114935687	0.47819829159190363	OD	right	fornix cres+stria terminalis	Mean OD (orientation dispersion index) in fornix cres+stria terminalis (right) on FA (fractional anisotropy) skeleton (from dMRI data)
IDP-25668	0.0963927609788075	0.3904142456252924	0.8588663694271037	1043262	1071343	0.0181492673893221	0.13494063897750933	0.1307068353441427	dMRI	0.8141164060518358	1.112956477438038	0.41557826811511434	w-ICVF	right	medial lemniscus	Weighted-mean ICVF (intra-cellular volume fraction) in tract right medial lemniscus (from dMRI data)	PC-ICVF-ProbTrack-1	0.05920671890260381	0.4565883866591892	0.7444762791335924	1043262	1071343	0.060834659046929314	0.24668393283459736	0.24063832785123435	dMRI	0.7079963073686355	1.1057061980443628	0.47894755060877103	w-ICVF	NA	PC	PC-ICVF-ProbTrack-1
IDP-25376	-0.0669798	0.3922813019894372	-0.855488	1043262	1071343	0.029641362582647487	0.17224390656966612	0.1700811754605436	dMRI	-0.81336	1.1062723803329064	0.4160118568232599	ICVF	right	external capsule	Mean ICVF (intra-cellular volume fraction) in external capsule (right) on FA (fractional anisotropy) skeleton (from dMRI data)	IDP-25088	-0.0889183	0.4603262078442962	-0.73831	1043262	1071343	0.032249374745698	0.17958266843536366	0.1734831851351149	dMRI	-0.702249	1.1053376390225127	0.48252386336247366	FA	right	external capsule	Mean FA (fractional anisotropy) in external capsule (right) on FA skeleton (from dMRI data)
IDP-25872	0.08492924090517953	0.3893586904740626	0.8607809653617688	1043262	1071343	0.0159889968042003	0.12704374358140713	0.12425331822404888	T1	0.8128553578095535	1.1213953844005273	0.41630099223852024	Gray-Cortical	left	planum temporale	Volume of grey matter in Left Planum Temporale	IDP-25672	0.10580138417608996	0.463862917038596	0.7325008615750499	1043262	1071343	0.02492058423725285	0.15807237154149592	0.15657570269479015	dMRI	0.6970138375163023	1.104418008575501	0.4857941340856138	w-ICVF	right	superior longitudinal fasciculus	Weighted-mean ICVF (intra-cellular volume fraction) in tract right superior longitudinal fasciculus (from dMRI data)
IDP-25783	-0.116747	0.3933887164964126	-0.853488	1043262	1071343	0.012606264930405842	0.1122795911668156	0.1082560707915348	T1	-0.8106	1.1086166814076928	0.41759527058025425	Gray-Cortical	right	frontal pole	Volume of grey matter in Right Frontal Pole	IDP-25084	-0.101472	0.465362548333906	-0.730045	1043262	1071343	0.02181801175608256	0.14811298064411335	0.14152689423101922	dMRI	-0.691165	1.1156698476188693	0.4894616841618217	FA	right	posterior thalamic radiation	Mean FA (fractional anisotropy) in posterior thalamic radiation (right) on FA skeleton (from dMRI data)
IDP-25442	0.1020154238392628	0.3972958443212224	0.8464606004328404	1043262	1071343	0.013071666639161927	0.11433723748663972	0.1099558274109165	dMRI	0.8002549851090347	1.1188109798741084	0.42356307817102945	ISOVF	NA	genu of corpus callosum	Mean ISOVF (isotropic or free water volume fraction) in genu of corpus callosum on FA (fractional anisotropy) skeleton (from dMRI data)	IDP-25795	0.1539905326687286	0.4685993657498661	0.7247598585997403	1043262	1071343	0.010321895158760586	0.10169769803044763	0.10439813499795354	T1	0.6887534532023006	1.1072882326284015	0.4909784319186937	Gray-Cortical	right	precentral gyrus	Volume of grey matter in Right Precentral Gyrus
IDP-25892	0.06879163404637277	0.4214874394189133	0.8038433689726859	1043262	1071343	0.033996607903474814	0.18522839544529648	0.17667281148662484	T1	0.7621559078298296	1.112385262113054	0.4459669583232625	Gray-Brainstem	NA	brain-stem	Volume of grey matter in Brain-Stem	IDP-25370	0.10567398257135707	0.4712136331778998	0.7205057947328335	1043262	1071343	0.03233292228839735	0.18027274447382974	0.17623995256521582	dMRI	0.6846967796952426	1.1073333641599208	0.49353528157274085	ICVF	right	posterior corona radiata	Mean ICVF (intra-cellular volume fraction) in posterior corona radiata (right) on FA (fractional anisotropy) skeleton (from dMRI data)
IDP-25364	0.06793730225352276	0.4254947167990628	0.7969247826717236	1043262	1071343	0.018454153797856532	0.13584886872245894	0.13491426445962978	dMRI	0.7575198151178725	1.1067427106141956	0.4487384991052199	ICVF	right	retrolenticular part of internal capsule	Mean ICVF (intra-cellular volume fraction) in retrolenticular part of internal capsule (right) on FA (fractional anisotropy) skeleton (from dMRI data)	IDP-25688	-0.100678	0.4787306735397849	-0.708346	1043262	1071343	0.030336382906971937	0.17433115385199974	0.17018313262195445	dMRI	-0.672905	1.1081086984628679	0.5010074789360628	w-OD	NA	forceps minor	Weighted-mean OD (orientation dispersion index) in tract forceps minor (from dMRI data)
IDP-25091	0.06446684796753896	0.4285427191731713	0.7916878317386764	1043262	1071343	0.039589008919761685	0.19914041930405804	0.19624957248764527	dMRI	0.7528655819423381	1.1057910054192888	0.45153069241457267	FA	left	cingulum cingulate gyrus	Mean FA (fractional anisotropy) in cingulum cingulate gyrus (left) on FA skeleton (from dMRI data)	IDP-25083	-0.164306	0.4778842922533061	-0.70971	1043262	1071343	0.015697958745138796	0.12580835338537724	0.12192424531962524	dMRI	-0.671141	1.1182378853806647	0.5021309518632856	FA	left	posterior corona radiata	Mean FA (fractional anisotropy) in posterior corona radiata (left) on FA skeleton (from dMRI data)
IDP-25062	0.0740098902570693	0.4278090909047977	0.7929463332441049	1043262	1071343	0.010821434353595616	0.10427609899982623	0.10201992440529574	dMRI	0.7518859848810925	1.1122018445791761	0.4521196271050095	FA	right	corticospinal tract	Mean FA (fractional anisotropy) in corticospinal tract (right) on FA skeleton (from dMRI data)	IDP-25663	-0.109065	0.4791914813386713	-0.707604	1043262	1071343	0.028717302845827405	0.1694674471228463	0.16171110034106573	dMRI	-0.669832	1.1159578932059684	0.5029646816061197	w-ICVF	right	inferior fronto-occipital fasciculus	Weighted-mean ICVF (intra-cellular volume fraction) in tract right inferior fronto-occipital fasciculus (from dMRI data)
IDP-25870	-0.115903	0.42889870055635293	-0.791078	1043262	1071343	0.018177945316530275	0.13657225859584793	0.1359819733703455	T1	-0.749766	1.113233560425883	0.4533954328181894	Gray-Cortical	left	heschl's gyrus (includes h1 and h2)	Volume of grey matter in Left Heschl's Gyrus (includes H1 and H2)	IDP-25418	0.121234195217763	0.4805991248975463	0.7053392742519594	1043262	1071343	0.03313888801682918	0.18258144597887688	0.17821889109438965	dMRI	0.6696581753864086	1.1094041416246523	0.5030757195391783	OD	right	posterior corona radiata	Mean OD (orientation dispersion index) in posterior corona radiata (right) on FA (fractional anisotropy) skeleton (from dMRI data)
IDP-25797	-0.0941196	0.4332585536001983	-0.783628	1043262	1071343	0.01699630806671959	0.13039003149568185	0.12566356882735918	T1	-0.744318	1.10841692755776	0.4566844003063646	Gray-Cortical	right	temporal pole	Volume of grey matter in Right Temporal Pole	IDP-25094	0.10285499067947952	0.4838433176740723	0.7001344910613261	1043262	1071343	0.02072178450203632	0.14447697788653194	0.14301336788615215	dMRI	0.6660688994113801	1.1049042259162711	0.5053670622941262	FA	right	fornix cres+stria terminalis	Mean FA (fractional anisotropy) in fornix cres+stria terminalis (right) on FA skeleton (from dMRI data)
IDP-25906	-0.0637545	0.44706384709033004	-0.760319	1043262	1071343	0.03334397285844737	0.18321452512598307	0.17821302424943186	T1	-0.723787	1.103494553131028	0.46919646571069096	Gray-Cerebellum	left	viib cerebellum	Volume of grey matter in Left VIIb Cerebellum	IDP-25851	0.09743828812802248	0.4878803655094662	0.6936840584250058	1043262	1071343	0.02679689933781093	0.1637315329549671	0.1600064467486437	T1	0.6597017327389458	1.1056767530338938	0.509445254516695	Gray-Cortical	right	parahippocampal gyrus, posterior division	Volume of grey matter in Right Parahippocampal Gyrus, posterior division
IDP-25843	0.12154157328033155	0.4451572534305783	0.7635134343718192	1043262	1071343	0.016085143505655264	0.12736828251576496	0.12186752249800505	T1	0.72312840143132	1.1148142923441042	0.469601001713304	Gray-Cortical	right	precuneous cortex	Volume of grey matter in Right Precuneous Cortex	IDP-25676	0.10203274893987738	0.4883501228006606	0.6929353521891453	1043262	1071343	0.02325289468701241	0.15311907887795087	0.1478657159650972	dMRI	0.6584473159817619	1.1074990799002695	0.5102507398579803	w-ICVF	right	uncinate fasciculus	Weighted-mean ICVF (intra-cellular volume fraction) in tract right uncinate fasciculus (from dMRI data)
IDP-25510	0.06565890143971652	0.447124591470436	0.760217491054852	1043262	1071343	0.028753302258605173	0.16956915304286516	0.16431469208746466	dMRI	0.7204942382440791	1.1133063622671038	0.471220745975117	w-FA	right	superior longitudinal fasciculus	Weighted-mean FA (fractional anisotropy) in tract right superior longitudinal fasciculus (from dMRI data)	IDP-25656	0.11676087211903613	0.4932341086558154	0.6851740314728231	1043262	1071343	0.01050139726021071	0.1032471613046314	0.10448416886103473	dMRI	0.6555747631095029	1.0923387387087578	0.5120977678118368	w-ICVF	left	parahippocampal part of cingulum	Weighted-mean ICVF (intra-cellular volume fraction) in tract left parahippocampal part of cingulum (from dMRI data)
IDP-25362	-0.0692753	0.44927220134499946	-0.756629	1043262	1071343	0.01939797720898595	0.1412848754467679	0.13527809476213531	dMRI	-0.719113	1.1070626341296426	0.47207159476211724	ICVF	right	posterior limb of internal capsule	Mean ICVF (intra-cellular volume fraction) in posterior limb of internal capsule (right) on FA (fractional anisotropy) skeleton (from dMRI data)	IDP-25510	0.11837731181833455	0.5017577081669622	0.6717266877501258	1043262	1071343	0.028753302258605173	0.16956915304286516	0.16431469208746466	dMRI	0.6366272992840478	1.1133063622671038	0.5243676388634313	w-FA	right	superior longitudinal fasciculus	Weighted-mean FA (fractional anisotropy) in tract right superior longitudinal fasciculus (from dMRI data)
IDP-25900	-0.0504612	0.4659272424923171	-0.729122	1043262	1071343	0.045236443034539664	0.2127149239580033	0.20470324120379785	T1	-0.693626	1.1049664011597136	0.4879166804944638	Gray-Cerebellum	left	crus i cerebellum	Volume of grey matter in Left Crus I Cerebellum	IDP-25870	-0.110472	0.5109239685335631	-0.6574	1043262	1071343	0.018177945316530275	0.13657225859584793	0.1359819733703455	T1	-0.623069	1.113233560425883	0.5332390032073719	Gray-Cortical	left	heschl's gyrus (includes h1 and h2)	Volume of grey matter in Left Heschl's Gyrus (includes H1 and H2)
IDP-25920	-0.0711435	0.4687144255151019	-0.724572	1043262	1071343	0.026150266322174653	0.161779609725646	0.1573043394007528	T1	-0.688554	1.1073570533524557	0.49110406229973813	Gray-Cerebellum	right	x cerebellum	Volume of grey matter in Right X Cerebellum	IDP-25502	-0.166632	0.512662357141724	-0.654698	1043262	1071343	0.011805093361970331	0.10883646234665144	0.10841781723919627	dMRI	-0.619518	1.1167977751412304	0.5355754808489963	w-FA	left	inferior longitudinal fasciculus	Weighted-mean FA (fractional anisotropy) in tract left inferior longitudinal fasciculus (from dMRI data)
IDP-25664	0.09011320060924756	0.4671326872184435	0.7271522606604169	1043262	1071343	0.018426831575487856	0.13727747975383706	0.13703939924977054	dMRI	0.6872428634147809	1.1195158327425931	0.4919296975159907	w-ICVF	left	inferior longitudinal fasciculus	Weighted-mean ICVF (intra-cellular volume fraction) in tract left inferior longitudinal fasciculus (from dMRI data)	IDP-25514	-0.131782	0.517402892888524	-0.647354	1043262	1071343	0.013054374798752488	0.11425726095230425	0.11100556766973806	dMRI	-0.614572	1.109525867144918	0.5388371149999518	w-FA	right	uncinate fasciculus	Weighted-mean FA (fractional anisotropy) in tract right uncinate fasciculus (from dMRI data)
IDP-25801	-0.1031	0.4721641204904641	-0.718962	1043262	1071343	0.013338695540666023	0.11556312550940614	0.11312176068758373	T1	-0.682663	1.1091721098107912	0.4948195064870683	Gray-Cortical	right	superior temporal gyrus, posterior division	Volume of grey matter in Right Superior Temporal Gyrus, posterior division	IDP-25871	-0.0811677	0.5231808354848352	-0.63845	1043262	1071343	0.01874868563648336	0.13692610032196956	0.13617976667902776	T1	-0.605365	1.1122941426139112	0.544936767248415	Gray-Cortical	right	heschl's gyrus (includes h1 and h2)	Volume of grey matter in Right Heschl's Gyrus (includes H1 and H2)
IDP-25796	-0.109448	0.4789791942179297	-0.707945	1043262	1071343	0.013485710331860412	0.11615702636907005	0.11216836257262984	T1	-0.671309	1.1121266248868036	0.5020235582893032	Gray-Cortical	left	temporal pole	Volume of grey matter in Left Temporal Pole	IDP-25087	-0.130432	0.5284047459019552	-0.630443	1043262	1071343	0.01718121963540742	0.13304581474325156	0.12889166238559938	dMRI	-0.59605	1.118730923211757	0.5511415000773223	FA	left	sagittal stratum	Mean FA (fractional anisotropy) in sagittal stratum (left) on FA skeleton (from dMRI data)
IDP-25869	-0.114473	0.4779536000253585	-0.709598	1043262	1071343	0.016339397597407882	0.12807802029336585	0.121904642471676	T1	-0.670103	1.1213506713303805	0.5027921730413054	Gray-Cortical	right	planum polare	Volume of grey matter in Right Planum Polare	IDP-25374	-0.111321	0.5315343397435971	-0.625666	1043262	1071343	0.03221098141210299	0.1797654079306715	0.1753540203168065	dMRI	-0.591633	1.118356197765045	0.5540965788053415	ICVF	right	sagittal stratum	Mean ICVF (intra-cellular volume fraction) in sagittal stratum (right) on FA (fractional anisotropy) skeleton (from dMRI data)
IDP-25401	0.09859585333423153	0.4794451056503994	0.7071953213667113	1043262	1071343	0.012792142025637164	0.11310370220379776	0.1116703211634229	dMRI	0.669914442011364	1.1143973657954582	0.5029123327707772	OD	left	medial lemniscus	Mean OD (orientation dispersion index) in medial lemniscus (left) on FA (fractional anisotropy) skeleton (from dMRI data)	IDP-25794	-0.123826	0.5338299184338671	-0.62217	1043262	1071343	0.013907223335172914	0.11802150287797175	0.11238268322432116	T1	-0.590156	1.111437231773424	0.5550861120707933	Gray-Cortical	left	precentral gyrus	Volume of grey matter in Left Precentral Gyrus
IDP-25384	0.06910151650534098	0.4839574612937594	0.6999517118365391	1043262	1071343	0.026599624052739967	0.16314322250084726	0.159488346583785	dMRI	0.6663580655175781	1.1033691640794956	0.5051822594169467	ICVF	right	superior longitudinal fasciculus	Mean ICVF (intra-cellular volume fraction) in superior longitudinal fasciculus (right) on FA (fractional anisotropy) skeleton (from dMRI data)	IDP-25391	0.08786871870084488	0.5387372011189621	0.6147237066175659	1043262	1071343	0.012394149447668923	0.1113940032231294	0.10956000723901592	dMRI	0.58543118174973	1.1025752076263522	0.5582578272996807	ICVF	left	tapetum	Mean ICVF (intra-cellular volume fraction) in tapetum (left) on FA (fractional anisotropy) skeleton (from dMRI data)
IDP-25389	0.06835572005098152	0.4852344719673627	0.6979084141954386	1043262	1071343	0.026736461016847457	0.16356904906614367	0.15962390882401514	dMRI	0.6644809785037844	1.1031428693623453	0.506382519308755	ICVF	left	uncinate fasciculus	Mean ICVF (intra-cellular volume fraction) in uncinate fasciculus (left) on FA (fractional anisotropy) skeleton (from dMRI data)	IDP-25900	-0.0554745	0.5446454091756289	-0.605803	1043262	1071343	0.045236443034539664	0.2127149239580033	0.20470324120379785	T1	-0.576311	1.1049664011597136	0.5644048492103623	Gray-Cerebellum	left	crus i cerebellum	Volume of grey matter in Left Crus I Cerebellum
IDP-25917	-0.0551592	0.4882139628544314	-0.693152	1043262	1071343	0.032844552936354236	0.18192997438224945	0.1740558743213558	T1	-0.658028	1.1096071796533706	0.5105204488530155	Gray-Cerebellum	right	ix cerebellum	Volume of grey matter in Right IX Cerebellum	IDP-25067	-0.141741	0.5437138399101489	-0.607207	1043262	1071343	0.01480046026740256	0.12184972470528138	0.12066615817578333	dMRI	-0.575628	1.11272777859948	0.5648665810004849	FA	left	inferior cerebellar peduncle	Mean FA (fractional anisotropy) in inferior cerebellar peduncle (left) on FA skeleton (from dMRI data)
IDP-25396	0.06916712129160492	0.4960551874101861	0.6807097157637694	1043262	1071343	0.031914629205932236	0.17865533119401514	0.1733421453649722	dMRI	0.6485082170087404	1.101775046826975	0.516656297936914	OD	NA	splenium of corpus callosum	Mean OD (orientation dispersion index) in splenium of corpus callosum on FA (fractional anisotropy) skeleton (from dMRI data)	IDP-25018	0.14569906037213512	0.5457373198910003	0.6041599278088718	1043262	1071343	0.01187484908285652	0.1091686221986147	0.10744165061827564	T1	0.5746784571353549	1.1052333943247363	0.5655087797226351	Subcortical	right	pallidum	Volume of right pallidum (from T1 brain image)
IDP-25361	-0.050532	0.4979870351872558	-0.67766	1043262	1071343	0.025483844748679152	0.1598872292971443	0.15478706123316546	dMRI	-0.643808	1.1079287452575652	0.5197001101813885	ICVF	left	anterior limb of internal capsule	Mean ICVF (intra-cellular volume fraction) in anterior limb of internal capsule (left) on FA (fractional anisotropy) skeleton (from dMRI data)	IDP-25662	-0.0906153	0.544563212224652	-0.605927	1043262	1071343	0.020624399651241958	0.14527419031021058	0.14314545895524106	dMRI	-0.574631	1.1118904390444646	0.5655406364443503	w-ICVF	left	inferior fronto-occipital fasciculus	Weighted-mean ICVF (intra-cellular volume fraction) in tract left inferior fronto-occipital fasciculus (from dMRI data)
IDP-25017	0.07358128796062137	0.5001124610630345	0.6743128108577892	1043262	1071343	0.0138643245104102	0.11776939524993404	0.11711501671817978	T1	0.6397829119278206	1.1108554467130354	0.5223137434699072	Subcortical	left	pallidum	Volume of left pallidum (from T1 brain image)	IDP-25017	-0.0953163	0.5504221116495951	-0.597128	1043262	1071343	0.0138643245104102	0.11776939524993404	0.11711501671817978	T1	-0.56655	1.1108554467130354	0.571019763165922	Subcortical	left	pallidum	Volume of left pallidum (from T1 brain image)
PC-Cerebellum-1	-0.0394631	0.5165406149517584	-0.648687	1043262	1071343	0.05040624356743095	0.22457599389878585	0.21971587253070152	T1	-0.616895	1.1057268639796924	0.5373038810145755	Gray-Cerebellum	NA	PC	PC-Cerebellum-1	IDP-25372	-0.0957284	0.5518976787070168	-0.594919	1043262	1071343	0.027988712164689344	0.16730659802754946	0.16498413988407795	dMRI	-0.565355	1.1073212191413586	0.5718325716489218	ICVF	right	posterior thalamic radiation	Mean ICVF (intra-cellular volume fraction) in posterior thalamic radiation (right) on FA (fractional anisotropy) skeleton (from dMRI data)
PC-Subcortical_vol-1	0.053773310794224434	0.5228905808973965	0.6388960145155431	1043262	1071343	0.03882149041297245	0.19711562986522674	0.1942586513407077	T1	0.6087961037360747	1.1013278694853672	0.5426595965083698	Subcortical	NA	PC	PC-Subcortical_vol-1	IDP-25903	-0.0756919	0.5560654771937954	-0.588696	1043262	1071343	0.04230730482844125	0.20595578788392027	0.2005235511811503	T1	-0.561554	1.0990004644960014	0.5744196285179008	Gray-Cerebellum	left	crus ii cerebellum	Volume of grey matter in Left Crus II Cerebellum
IDP-25388	0.06102129832981831	0.5220993253669828	0.6401127117322634	1043262	1071343	0.030105138716506	0.173603157822464	0.16617255767500416	dMRI	0.6073871204007295	1.1106615736081555	0.5435940338508729	ICVF	right	uncinate fasciculus	Mean ICVF (intra-cellular volume fraction) in uncinate fasciculus (right) on FA (fractional anisotropy) skeleton (from dMRI data)	IDP-25680	0.1378462695626447	0.5559086359144236	0.5889293980522023	1043262	1071343	0.016717557391484172	0.13029835281187366	0.12296610709130205	dMRI	0.5589856913979658	1.1100053841288067	0.5761714854609887	w-OD	right	anterior thalamic radiation	Weighted-mean OD (orientation dispersion index) in tract right anterior thalamic radiation (from dMRI data)
IDP-25381	0.05736182741001111	0.5288914299793792	0.6296991634723221	1043262	1071343	0.02516909011757429	0.1588468203064039	0.15689710134576831	dMRI	0.6000812492053282	1.101149078398607	0.5484520883516797	ICVF	left	cingulum hippocampus	Mean ICVF (intra-cellular volume fraction) in cingulum hippocampus (left) on FA (fractional anisotropy) skeleton (from dMRI data)	IDP-25375	-0.0990123	0.5637698282548059	-0.577251	1043262	1071343	0.02091399216603118	0.1460013880516748	0.14265189886533935	dMRI	-0.546412	1.1160639395146823	0.5847827478256192	ICVF	left	sagittal stratum	Mean ICVF (intra-cellular volume fraction) in sagittal stratum (left) on FA (fractional anisotropy) skeleton (from dMRI data)
IDP-25070	-0.0943426	0.5356701249064034	-0.619374	1043262	1071343	0.012290777456438029	0.1109095495401314	0.11068454717039244	dMRI	-0.587847	1.1101367647819624	0.5566347262119593	FA	right	cerebral peduncle	Mean FA (fractional anisotropy) in cerebral peduncle (right) on FA skeleton (from dMRI data)	IDP-25409	-0.0746531	0.5672400449333292	-0.572121	1043262	1071343	0.027383946119656003	0.16550164745031462	0.16006713309337192	dMRI	-0.541376	1.1168046030536116	0.588248235096618	OD	left	anterior limb of internal capsule	Mean OD (orientation dispersion index) in anterior limb of internal capsule (left) on FA (fractional anisotropy) skeleton (from dMRI data)
IDP-25087	0.10411985385864526	0.5453861672506448	0.6046882343030285	1043262	1071343	0.01718121963540742	0.13304581474325156	0.12889166238559938	dMRI	0.5717006645712837	1.118730923211757	0.5675247841345431	FA	left	sagittal stratum	Mean FA (fractional anisotropy) in sagittal stratum (left) on FA skeleton (from dMRI data)	IDP-25068	0.09890883916725147	0.5736095766150481	0.5627434735096205	1043262	1071343	0.035138997952274265	0.18786485008409445	0.18071539758846025	dMRI	0.5341606007180054	1.1098830796689891	0.5932304253650784	FA	right	superior cerebellar peduncle	Mean FA (fractional anisotropy) in superior cerebellar peduncle (right) on FA skeleton (from dMRI data)
IDP-25490	0.06467161947543483	0.5525501597020243	0.5939431163735586	1043262	1071343	0.018562294152994263	0.13660852918779612	0.13417512061659784	dMRI	0.5644354101708835	1.1072895553970945	0.5724578458054672	w-FA	left	anterior thalamic radiation	Weighted-mean FA (fractional anisotropy) in tract left anterior thalamic radiation (from dMRI data)	IDP-25016	0.08446904062117526	0.5737482833780112	0.5625398167043557	1043262	1071343	0.028264015893751826	0.16832610708180598	0.1644198740088665	T1	0.5329716663602369	1.1140336034679383	0.5940531938732172	Subcortical	right	putamen	Volume of right putamen (from T1 brain image)
IDP-25883	-0.0638268	0.5549752490436802	-0.590321	1043262	1071343	0.02770079570123096	0.16646400860499508	0.16258665751222004	T1	-0.559899	1.1116232617298505	0.5755483634860872	Gray-Subcortical	right	putamen	Volume of grey matter in Right Putamen	IDP-25847	-0.0833995	0.5778696482664322	-0.556499	1043262	1071343	0.016589376832585878	0.12880956811947278	0.12624283108118073	T1	-0.526872	1.1156248083747722	0.5982821965226572	Gray-Cortical	right	frontal orbital cortex	Volume of grey matter in Right Frontal Orbital Cortex
IDP-25353	-0.102286	0.5551889757599524	-0.590002	1043262	1071343	0.010481398060712022	0.10289777133797452	0.10126714214114753	dMRI	-0.55894	1.1142375998660203	0.5762028854115506	ICVF	left	medial lemniscus	Mean ICVF (intra-cellular volume fraction) in medial lemniscus (left) on FA (fractional anisotropy) skeleton (from dMRI data)	IDP-25379	-0.0579265	0.5860766659146677	-0.54453	1043262	1071343	0.03174863132521588	0.17852710632646868	0.17178510484379012	dMRI	-0.516925	1.1096571131729973	0.6052084807654821	ICVF	left	cingulum cingulate gyrus	Mean ICVF (intra-cellular volume fraction) in cingulum cingulate gyrus (left) on FA (fractional anisotropy) skeleton (from dMRI data)
IDP-25667	0.04393883652198737	0.5644822400411122	0.5761966932835285	1043262	1071343	0.02086002699759981	0.14548424409510108	0.14354859737005596	dMRI	0.5475329271164656	1.1074421270985386	0.5840126553690221	w-ICVF	left	medial lemniscus	Weighted-mean ICVF (intra-cellular volume fraction) in tract left medial lemniscus (from dMRI data)	IDP-25091	-0.0434661	0.5885859154781236	-0.540886	1043262	1071343	0.039589008919761685	0.19914041930405804	0.19624957248764527	dMRI	-0.514363	1.1057910054192888	0.6069984052553103	FA	left	cingulum cingulate gyrus	Mean FA (fractional anisotropy) in cingulum cingulate gyrus (left) on FA skeleton (from dMRI data)
IDP-25829	-0.0296105	0.5846682338834468	-0.546579	1043262	1071343	0.04822000524675152	0.21959157143033234	0.21280841684031973	T1	-0.518258	1.1122799766239873	0.6042786082351297	Gray-Cortical	right	intracalcarine cortex	Volume of grey matter in Right Intracalcarine Cortex	IDP-25881	-0.0647545	0.5904392951098211	-0.5382	1043262	1071343	0.0194492666079219	0.1397636053005918	0.13978309420557594	T1	-0.51224	1.1039264726990086	0.6084832477345863	Gray-Subcortical	right	caudate	Volume of grey matter in Right Caudate
IDP-25842	0.08130666553204317	0.587360315022047	0.5426652344429396	1043262	1071343	0.01711426121581361	0.13100078590143074	0.12796532842630776	T1	0.514259072302198	1.1135252647334288	0.6070708722167897	Gray-Cortical	left	precuneous cortex	Volume of grey matter in Left Precuneous Cortex	IDP-25364	-0.0809379	0.5919236082164223	-0.536051	1043262	1071343	0.018454153797856532	0.13584886872245894	0.13491426445962978	dMRI	-0.509545	1.1067427106141956	0.6103703679008822	ICVF	right	retrolenticular part of internal capsule	Mean ICVF (intra-cellular volume fraction) in retrolenticular part of internal capsule (right) on FA (fractional anisotropy) skeleton (from dMRI data)
IDP-25019	-0.0466873	0.5927304581041561	-0.534883	1043262	1071343	0.01244831570875471	0.11158046825536748	0.11012203941922732	T1	-0.507305	1.1116791953235978	0.6119406072287339	Subcortical	left	hippocampus	Volume of left hippocampus (from T1 brain image)	IDP-25090	-0.091023	0.6073232119010143	-0.513898	1043262	1071343	0.035299355731780564	0.18876556247094947	0.18470964719249397	dMRI	-0.487042	1.1133243270506603	0.6262287442531992	FA	right	cingulum cingulate gyrus	Mean FA (fractional anisotropy) in cingulum cingulate gyrus (right) on FA skeleton (from dMRI data)
IDP-25686	0.07025061638948535	0.6013865141318521	0.5224076738704931	1043262	1071343	0.023012139598510232	0.15213176044661386	0.1420621646149806	dMRI	0.4982749835588277	1.0992106530663257	0.6182902377710693	w-OD	right	corticospinal tract	Weighted-mean OD (orientation dispersion index) in tract right corticospinal tract (from dMRI data)	IDP-25904	-0.0916794	0.6125121301240002	-0.506491	1043262	1071343	0.03212960722493896	0.17984107558849527	0.17526433018562615	T1	-0.482015	1.1041331697068029	0.6297950545662072	Gray-Cerebellum	vermis	crus ii cerebellum	Volume of grey matter in Vermis Crus II Cerebellum
IDP-25447	-0.0534301	0.6057012498660477	-0.516219	1043262	1071343	0.01028613733673478	0.10192924810428614	0.1015424784239988	dMRI	-0.488586	1.116316067946253	0.625135118367304	ISOVF	left	corticospinal tract	Mean ISOVF (isotropic or free water volume fraction) in corticospinal tract (left) on FA (fractional anisotropy) skeleton (from dMRI data)	IDP-25014	0.05413534481750373	0.6224139930910438	0.4924319845330554	1043262	1071343	0.03774762471194471	0.19468455871057147	0.19058985337236425	T1	0.46853516041349547	1.1046078682949365	0.6394019331321956	Subcortical	right	caudate	Volume of right caudate (from T1 brain image)
IDP-25919	-0.0564004	0.6083678278096056	-0.512405	1043262	1071343	0.016315278671040545	0.12774197276270385	0.1271659777124463	T1	-0.484522	1.1184044350729663	0.6280153502797352	Gray-Cerebellum	vermis	x cerebellum	Volume of grey matter in Vermis X Cerebellum	IDP-25093	0.07748453753344695	0.6251157603108533	0.4886129256049929	1043262	1071343	0.017543948056094272	0.13255730017569814	0.12639160802380614	dMRI	0.4643519228720866	1.1072237844437935	0.6423956291975286	FA	left	cingulum hippocampus	Mean FA (fractional anisotropy) in cingulum hippocampus (left) on FA skeleton (from dMRI data)
IDP-25500	0.07006188965064007	0.6110621147886071	0.5085579429481922	1043262	1071343	0.01298336208938866	0.11394586729764294	0.10944830216152043	dMRI	0.4804977092782384	1.1202068922522137	0.6308735316412559	w-FA	left	inferior fronto-occipital fasciculus	Weighted-mean FA (fractional anisotropy) in tract left inferior fronto-occipital fasciculus (from dMRI data)	IDP-25797	-0.0855541	0.6284365434407932	-0.483929	1043262	1071343	0.01699630806671959	0.13039003149568185	0.12566356882735918	T1	-0.459653	1.10841692755776	0.6457656033475705	Gray-Cortical	right	temporal pole	Volume of grey matter in Right Temporal Pole
IDP-25897	0.04168116712515845	0.6150084409203713	0.5029371784701198	1043262	1071343	0.02725690169552486	0.16509894050051238	0.15897909481016922	T1	0.4773237280572878	1.1102005397801067	0.6331316170528036	Gray-Cerebellum	left	vi cerebellum	Volume of grey matter in Left VI Cerebellum	IDP-25432	0.07015259523923875	0.6335370278410124	0.4767543894552511	1043262	1071343	0.03468757687430302	0.1866132394884057	0.18171687967160105	dMRI	0.45268315212035065	1.109176699903132	0.6507769130523122	OD	right	superior longitudinal fasciculus	Mean OD (orientation dispersion index) in superior longitudinal fasciculus (right) on FA (fractional anisotropy) skeleton (from dMRI data)
IDP-25411	-0.014947	0.6245783961363399	-0.489372	1043262	1071343	0.041406964038949716	0.2035353471974356	0.19484908395498995	dMRI	-0.46637	1.1010741266679076	0.6409505419347696	OD	left	posterior limb of internal capsule	Mean OD (orientation dispersion index) in posterior limb of internal capsule (left) on FA (fractional anisotropy) skeleton (from dMRI data)	IDP-25902	-0.0421784	0.6366295496923664	-0.472416	1043262	1071343	0.047204892088854485	0.21726709857021687	0.2102820964115695	T1	-0.449655	1.1038034864904156	0.6529594297673633	Gray-Cerebellum	right	crus i cerebellum	Volume of grey matter in Right Crus I Cerebellum
PC-ISOVF-TBSS-1	0.061920435669907764	0.6255290881950399	0.4880292990578238	1043262	1071343	0.016784628009805957	0.1304626210416467	0.12947840518130874	dMRI	0.46211645663238277	1.1152928613098192	0.6439978094207623	ISOVF	NA	PC	PC-ISOVF-TBSS-1	IDP-25654	0.11896387598467355	0.6380982338416574	0.4703594445883973	1043262	1071343	0.017230960865603606	0.1325117828118717	0.12846266674845014	dMRI	0.44643456022827	1.1100540417398892	0.6552833729842167	w-ICVF	left	cingulate gyrus part of cingulum	Weighted-mean ICVF (intra-cellular volume fraction) in tract left cingulate gyrus part of cingulum (from dMRI data)
IDP-25871	-0.0630627	0.6315989142006158	-0.479478	1043262	1071343	0.01874868563648336	0.13692610032196956	0.13617976667902776	T1	-0.45463	1.1122941426139112	0.6493751551275704	Gray-Cortical	right	heschl's gyrus (includes h1 and h2)	Volume of grey matter in Right Heschl's Gyrus (includes H1 and H2)	IDP-25858	-0.112554	0.6375094180291558	-0.471184	1043262	1071343	0.011194731799037072	0.10605129810462656	0.10200744015348737	T1	-0.44592	1.116522101458231	0.6556551645506101	Gray-Cortical	left	temporal occipital fusiform cortex	Volume of grey matter in Left Temporal Occipital Fusiform Cortex
IDP-25071	0.03251051160376117	0.6329750538719665	0.4775436389552836	1043262	1071343	0.014057117247018858	0.11862552665559395	0.1163580851424926	dMRI	0.45383346554376497	1.107217889222644	0.6499486947393673	FA	left	cerebral peduncle	Mean FA (fractional anisotropy) in cerebral peduncle (left) on FA skeleton (from dMRI data)	IDP-25893	-0.0587883	0.6405721353559279	-0.466899	1043262	1071343	0.021558787801561168	0.14723066393253512	0.1442330669474274	T1	-0.444521	1.1032161368059954	0.6566656792244558	Gray-Cerebellum	left	i-iv cerebellum	Volume of grey matter in Left I-IV Cerebellum
IDP-25090	0.05256412455550892	0.6351391672813846	0.4745059341996871	1043262	1071343	0.035299355731780564	0.18876556247094947	0.18470964719249397	dMRI	0.4497081918122247	1.1133243270506603	0.6529208638273978	FA	right	cingulum cingulate gyrus	Mean FA (fractional anisotropy) in cingulum cingulate gyrus (right) on FA skeleton (from dMRI data)	IDP-25486	0.10257014487606908	0.6470377646220264	0.4578812412214061	1043262	1071343	0.01632091372122546	0.12847777754174225	0.12468003710673108	dMRI	0.43440212920708876	1.111019834684928	0.6639964518549708	ISOVF	right	tapetum	Mean ISOVF (isotropic or free water volume fraction) in tapetum (right) on FA (fractional anisotropy) skeleton (from dMRI data)
IDP-25443	0.03480394172226672	0.6358455741032344	0.4735153194319031	1043262	1071343	0.026003464251950333	0.1613337964791939	0.1567994888255012	dMRI	0.44965200166558944	1.1089577646829574	0.6529613857840717	ISOVF	NA	body of corpus callosum	Mean ISOVF (isotropic or free water volume fraction) in body of corpus callosum on FA (fractional anisotropy) skeleton (from dMRI data)	IDP-25059	0.0762381683365253	0.6469531457399058	0.457999019441963	1043262	1071343	0.028987562743952974	0.17027737611039928	0.167164393594228	dMRI	0.43395975828770483	1.1138588995391552	0.6643176636840196	FA	NA	body of corpus callosum	Mean FA (fractional anisotropy) in body of corpus callosum on FA skeleton (from dMRI data)
IDP-25446	-0.0580941	0.6365953283282317	-0.472464	1043262	1071343	0.011792099211749396	0.10865624203848807	0.10743702517798363	dMRI	-0.446569	1.1193370916474552	0.6551862127268511	ISOVF	right	corticospinal tract	Mean ISOVF (isotropic or free water volume fraction) in corticospinal tract (right) on FA (fractional anisotropy) skeleton (from dMRI data)	IDP-25498	0.053296336661524855	0.6491209371085044	0.4549837394595009	1043262	1071343	0.021267556759942186	0.1470226903420173	0.14423038961961046	dMRI	0.4336317951765089	1.100904164750988	0.664555842183875	w-FA	NA	forceps major	Weighted-mean FA (fractional anisotropy) in tract forceps major (from dMRI data)
IDP-25348	0.030309856244452187	0.6414200656416167	0.4657142295167701	1043262	1071343	0.02466001813419516	0.15737790820213493	0.15166770738149074	dMRI	0.44397379040764096	1.1003335368026335	0.6570615333053653	ICVF	NA	splenium of corpus callosum	Mean ICVF (intra-cellular volume fraction) in splenium of corpus callosum on FA (fractional anisotropy) skeleton (from dMRI data)	IDP-25078	0.05767551765581911	0.6517952502536823	0.45126960272336997	1043262	1071343	0.02979336018502376	0.1726520252538434	0.1660068563641516	dMRI	0.42923826808814547	1.1052875892239336	0.6677498364065904	FA	right	anterior corona radiata	Mean FA (fractional anisotropy) in anterior corona radiata (right) on FA skeleton (from dMRI data)
IDP-25666	0.02479957606250114	0.6587353463198911	0.44165987939339696	1043262	1071343	0.02005084552097069	0.1416243133494669	0.14143355173220934	dMRI	0.4191045697602656	1.1105320748757854	0.6751397111131838	w-ICVF	NA	middle cerebellar peduncle	Weighted-mean ICVF (intra-cellular volume fraction) in tract middle cerebellar peduncle (from dMRI data)	IDP-25102	-0.0749356	0.6724241107404756	-0.422823	1043262	1071343	0.028772200175513636	0.16963627037929227	0.16765839350311754	dMRI	-0.402304	1.1046114360387085	0.6874603794139114	FA	right	tapetum	Mean FA (fractional anisotropy) in tapetum (right) on FA skeleton (from dMRI data)
IDP-25101	0.04831829888947569	0.6584004693877459	0.4421226300627524	1043262	1071343	0.03346101291336545	0.1833878527999904	0.17693922653096222	dMRI	0.41894518299951383	1.1137073532727135	0.6752561948225093	FA	left	uncinate fasciculus	Mean FA (fractional anisotropy) in uncinate fasciculus (left) on FA skeleton (from dMRI data)	IDP-25447	0.06900146232697342	0.6718737434898554	0.4235778068071277	1043262	1071343	0.01028613733673478	0.10192924810428614	0.1015424784239988	dMRI	0.40090327994089564	1.116316067946253	0.6884913349849923	ISOVF	left	corticospinal tract	Mean ISOVF (isotropic or free water volume fraction) in corticospinal tract (left) on FA (fractional anisotropy) skeleton (from dMRI data)
IDP-25379	0.04457675548939693	0.6697942662773333	0.4264303826559851	1043262	1071343	0.03174863132521588	0.17852710632646868	0.17178510484379012	dMRI	0.4048123368517158	1.1096571131729973	0.6856154597636874	ICVF	left	cingulum cingulate gyrus	Mean ICVF (intra-cellular volume fraction) in cingulum cingulate gyrus (left) on FA (fractional anisotropy) skeleton (from dMRI data)	IDP-25918	-0.05489	0.6793895037496727	-0.413296	1043262	1071343	0.021404901920896842	0.14670441309230448	0.14262570731492558	T1	-0.393364	1.103910161279924	0.6940505927071123	Gray-Cerebellum	left	x cerebellum	Volume of grey matter in Left X Cerebellum
IDP-25890	0.022576352711574918	0.6696522489935469	0.4266253248601929	1043262	1071343	0.023720696029761457	0.15454895601701918	0.14919572882116536	T1	0.40238640090148003	1.1241044687811752	0.6873996766959934	Gray-Subcortical	left	ventral striatum	Volume of grey matter in Left Ventral Striatum	PC-OD-TBSS-1	-0.0329557	0.6788687517405818	-0.414007	1043262	1071343	0.04066636237287646	0.2018621098422129	0.19594082528717144	dMRI	-0.392827	1.1107441650912515	0.6944474877689886	OD	NA	PC	PC-OD-TBSS-1
IDP-25075	-0.0545274	0.6747039354466946	-0.419701	1043262	1071343	0.0297272194623196	0.1725277431584897	0.16622912759937494	dMRI	-0.399227	1.1051957692509886	0.6897256565503374	FA	left	posterior limb of internal capsule	Mean FA (fractional anisotropy) in posterior limb of internal capsule (left) on FA skeleton (from dMRI data)	IDP-25700	-0.0604154	0.6819645762846023	-0.409784	1043262	1071343	0.029787887524565067	0.17271965614805918	0.16715321828701135	dMRI	-0.389997	1.1040434346791113	0.6965384978211068	w-OD	left	superior thalamic radiation	Weighted-mean OD (orientation dispersion index) in tract left superior thalamic radiation (from dMRI data)
IDP-25103	0.0298118696952907	0.6789506762413222	0.4138954500090801	1043262	1071343	0.023821511897121558	0.15444284068097566	0.15319696536749805	dMRI	0.393539494159176	1.1061261464942842	0.6939210600621839	FA	left	tapetum	Mean FA (fractional anisotropy) in tapetum (left) on FA skeleton (from dMRI data)	IDP-25685	-0.0648882	0.6963418786790398	-0.390263	1043262	1071343	0.0259143067181834	0.16105229677280256	0.15552180906800742	dMRI	-0.372538	1.097424048311883	0.7094924098365728	w-OD	left	corticospinal tract	Weighted-mean OD (orientation dispersion index) in tract left corticospinal tract (from dMRI data)
IDP-25670	-0.0453291	0.6907716625886978	-0.397808	1043262	1071343	0.0269924553859654	0.16430959437691162	0.16519640179089531	dMRI	-0.378824	1.1027382770792284	0.7048186371254428	w-ICVF	right	posterior thalamic radiation	Weighted-mean ICVF (intra-cellular volume fraction) in tract right posterior thalamic radiation (from dMRI data)	IDP-25829	0.038920458478183005	0.6967301983955194	0.3897381294538896	1043262	1071343	0.04822000524675152	0.21959157143033234	0.21280841684031973	T1	0.3695437290052287	1.1122799766239873	0.7117224850698369	Gray-Cortical	right	intracalcarine cortex	Volume of grey matter in Right Intracalcarine Cortex
IDP-25436	-0.0483363	0.6936495920717529	-0.393907	1043262	1071343	0.028737898234427295	0.16954613435147306	0.16361654064994224	dMRI	-0.373958	1.109539535313178	0.7084357922684236	OD	right	uncinate fasciculus	Mean OD (orientation dispersion index) in uncinate fasciculus (right) on FA (fractional anisotropy) skeleton (from dMRI data)	IDP-25417	0.07001611364082737	0.6981452640273625	0.3878253774956524	1043262	1071343	0.025553716542225824	0.1599610461195105	0.15416825439477902	dMRI	0.36939232268888134	1.1022921581888179	0.7118353195982527	OD	left	superior corona radiata	Mean OD (orientation dispersion index) in superior corona radiata (left) on FA (fractional anisotropy) skeleton (from dMRI data)
IDP-25657	-0.0359783	0.6949351146565761	-0.392167	1043262	1071343	0.011912574029896206	0.1092781772913155	0.1079923510929226	dMRI	-0.373801	1.10067550371551	0.7085520534258184	w-ICVF	right	parahippocampal part of cingulum	Weighted-mean ICVF (intra-cellular volume fraction) in tract right parahippocampal part of cingulum (from dMRI data)	IDP-25429	-0.0638658	0.7026045800289077	-0.381807	1043262	1071343	0.016818610775378606	0.12970380961957387	0.1252449367376871	dMRI	-0.361724	1.114121833768641	0.717558205453853	OD	left	cingulum hippocampus	Mean OD (orientation dispersion index) in cingulum hippocampus (left) on FA (fractional anisotropy) skeleton (from dMRI data)
IDP-25395	0.03048930365961844	0.7026799105819499	0.3817053779429592	1043262	1071343	0.029455056503426388	0.17165657131896253	0.16339652460644655	dMRI	0.3627371259856361	1.107318465826867	0.7168012633810003	OD	NA	body of corpus callosum	Mean OD (orientation dispersion index) in body of corpus callosum on FA (fractional anisotropy) skeleton (from dMRI data)	IDP-25077	0.07626701041518409	0.7223984738464037	0.3552551207529106	1043262	1071343	0.014124135486317637	0.11892686298119058	0.11058753433225296	dMRI	0.33573413247807854	1.119669121072802	0.737071364307665	FA	left	retrolenticular part of internal capsule	Mean FA (fractional anisotropy) in retrolenticular part of internal capsule (left) on FA skeleton (from dMRI data)
IDP-25656	0.05553704058670445	0.7092560512707174	0.3728554222418657	1043262	1071343	0.01050139726021071	0.1032471613046314	0.10448416886103473	dMRI	0.3567482039342294	1.0923387387087578	0.7212803152681798	w-ICVF	left	parahippocampal part of cingulum	Weighted-mean ICVF (intra-cellular volume fraction) in tract left parahippocampal part of cingulum (from dMRI data)	IDP-25906	0.04522016963203553	0.7256565284767011	0.3509091210578917	1043262	1071343	0.03334397285844737	0.18321452512598307	0.17821302424943186	T1	0.33404852612483366	1.103494553131028	0.7383429412201982	Gray-Cerebellum	left	viib cerebellum	Volume of grey matter in Left VIIb Cerebellum
IDP-25654	-0.0320158	0.7091455604532857	-0.373004	1043262	1071343	0.017230960865603606	0.1325117828118717	0.12846266674845014	dMRI	-0.354031	1.1100540417398892	0.7233156574775601	w-ICVF	left	cingulate gyrus part of cingulum	Weighted-mean ICVF (intra-cellular volume fraction) in tract left cingulate gyrus part of cingulum (from dMRI data)	IDP-25875	0.0753129151304951	0.7298977522705183	0.345261547022482	1043262	1071343	0.017650288906994716	0.1330316885650343	0.1345914197130892	T1	0.3275631257586535	1.110980435210127	0.743242006327638	Gray-Cortical	right	supracalcarine cortex	Volume of grey matter in Right Supracalcarine Cortex
IDP-25698	-0.0318354	0.7138569104361463	-0.366681	1043262	1071343	0.02159065353853096	0.14736665890005965	0.1419334758296421	dMRI	-0.348567	1.1066351167116175	0.727414390062677	w-OD	left	superior longitudinal fasciculus	Weighted-mean OD (orientation dispersion index) in tract left superior longitudinal fasciculus (from dMRI data)	IDP-25348	-0.0629203	0.7328304116722655	-0.341363	1043262	1071343	0.02466001813419516	0.15737790820213493	0.15166770738149074	dMRI	-0.325427	1.1003335368026335	0.7448576152464523	ICVF	NA	splenium of corpus callosum	Mean ICVF (intra-cellular volume fraction) in splenium of corpus callosum on FA (fractional anisotropy) skeleton (from dMRI data)
IDP-25371	-0.0248426	0.7210301299656898	-0.357082	1043262	1071343	0.03306313477098012	0.1824087427893228	0.1805238111702582	dMRI	-0.339841	1.1040385539803248	0.7339759541893051	ICVF	left	posterior corona radiata	Mean ICVF (intra-cellular volume fraction) in posterior corona radiata (left) on FA (fractional anisotropy) skeleton (from dMRI data)	IDP-25665	-0.0472687	0.7327887455424018	-0.341418	1043262	1071343	0.02547131844513184	0.15978736822549536	0.1572739594771699	dMRI	-0.323382	1.114660088206751	0.7464061564130553	w-ICVF	right	inferior longitudinal fasciculus	Weighted-mean ICVF (intra-cellular volume fraction) in tract right inferior longitudinal fasciculus (from dMRI data)
IDP-25427	-0.0364181	0.721604516479299	-0.356315	1043262	1071343	0.02622554972636615	0.16201638224003415	0.16035275255604028	dMRI	-0.338053	1.1109610291035399	0.7353231541187717	OD	left	cingulum cingulate gyrus	Mean OD (orientation dispersion index) in cingulum cingulate gyrus (left) on FA (fractional anisotropy) skeleton (from dMRI data)	IDP-25491	-0.0786085	0.7348828779844505	-0.338637	1043262	1071343	0.015302158692489853	0.12408750203819345	0.1213087257675631	dMRI	-0.32109	1.1122862833491223	0.7481422470250819	w-FA	right	anterior thalamic radiation	Weighted-mean FA (fractional anisotropy) in tract right anterior thalamic radiation (from dMRI data)
IDP-25074	-0.0484169	0.7271412820902894	-0.348931	1043262	1071343	0.03232000249225686	0.18034940468343671	0.17109352204445974	dMRI	-0.33174	1.106326930862002	0.740085772810153	FA	right	posterior limb of internal capsule	Mean FA (fractional anisotropy) in posterior limb of internal capsule (right) on FA skeleton (from dMRI data)	IDP-25381	0.044964217796801466	0.7397467416120753	0.3321887453496489	1043262	1071343	0.02516909011757429	0.1588468203064039	0.15689710134576831	dMRI	0.31656424026697916	1.101149078398607	0.75157427334693	ICVF	left	cingulum hippocampus	Mean ICVF (intra-cellular volume fraction) in cingulum hippocampus (left) on FA (fractional anisotropy) skeleton (from dMRI data)
IDP-25685	0.050131729366779613	0.7296030387338089	0.34565362692541673	1043262	1071343	0.0259143067181834	0.16105229677280256	0.15552180906800742	dMRI	0.329954367878682	1.097424048311883	0.7414344420709011	w-OD	left	corticospinal tract	Weighted-mean OD (orientation dispersion index) in tract left corticospinal tract (from dMRI data)	IDP-25070	-0.0402253	0.7393211124278731	-0.332753	1043262	1071343	0.012290777456438029	0.1109095495401314	0.11068454717039244	dMRI	-0.315815	1.1101367647819624	0.7521427457505436	FA	right	cerebral peduncle	Mean FA (fractional anisotropy) in cerebral peduncle (right) on FA skeleton (from dMRI data)
IDP-25363	0.03353790996757512	0.7299408761267419	0.3452041805189673	1043262	1071343	0.02421258181033259	0.1559049801171207	0.14969420410087594	dMRI	0.3283124223847451	1.1055476405513298	0.7426754525705874	ICVF	left	posterior limb of internal capsule	Mean ICVF (intra-cellular volume fraction) in posterior limb of internal capsule (left) on FA (fractional anisotropy) skeleton (from dMRI data)	IDP-25013	-0.0410989	0.7505273631407183	-0.317944	1043262	1071343	0.03456350734665903	0.1859230129613778	0.18077915048280904	T1	-0.302166	1.1071567464569703	0.7625252152178285	Subcortical	left	caudate	Volume of left caudate (from T1 brain image)
IDP-25067	-0.0581113	0.7304716953781191	-0.344498	1043262	1071343	0.01480046026740256	0.12184972470528138	0.12066615817578333	dMRI	-0.326582	1.11272777859948	0.7439839624791662	FA	left	inferior cerebellar peduncle	Mean FA (fractional anisotropy) in inferior cerebellar peduncle (left) on FA skeleton (from dMRI data)	IDP-25805	0.0869119142673288	0.7535703484078325	0.3139350772039688	1043262	1071343	0.011286840216058969	0.10643400611308647	0.1014274121608457	T1	0.2981982786851982	1.1083308536613092	0.7655518354761199	Gray-Cortical	right	middle temporal gyrus, posterior division	Volume of grey matter in Right Middle Temporal Gyrus, posterior division
IDP-25916	-0.045551	0.7410241535939306	-0.330497	1043262	1071343	0.02661290140115702	0.16313540937122542	0.15746027750389793	T1	-0.314718	1.1027927943254008	0.7529760456340926	Gray-Cerebellum	vermis	ix cerebellum	Volume of grey matter in Vermis IX Cerebellum	IDP-25085	-0.0478901	0.7537986551817843	-0.313634	1043262	1071343	0.02541511180051237	0.15960287251080096	0.1582227393347357	dMRI	-0.297126	1.1142099859355135	0.7663704996677351	FA	left	posterior thalamic radiation	Mean FA (fractional anisotropy) in posterior thalamic radiation (left) on FA skeleton (from dMRI data)
IDP-25079	0.018445982620978508	0.7431471340187779	0.3276885864601726	1043262	1071343	0.02947069379232603	0.1716952309517316	0.16707931309022406	dMRI	0.3118185433035806	1.1043805598247471	0.7551784306704917	FA	left	anterior corona radiata	Mean FA (fractional anisotropy) in anterior corona radiata (left) on FA skeleton (from dMRI data)	IDP-25811	-0.0506835	0.7571189872909283	-0.309266	1043262	1071343	0.01360846823928752	0.11669713283474628	0.11404702754046955	T1	-0.29416	1.1053424223558268	0.7686353756574067	Gray-Cortical	right	inferior temporal gyrus, posterior division	Volume of grey matter in Right Inferior Temporal Gyrus, posterior division
IDP-25096	0.03057218549962213	0.7469653319843496	0.32264338626463185	1043262	1071343	0.035798204728286764	0.18941504949844806	0.18610108175762707	dMRI	0.3075241935944995	1.1007455984720758	0.758444410804631	FA	right	superior longitudinal fasciculus	Mean FA (fractional anisotropy) in superior longitudinal fasciculus (right) on FA skeleton (from dMRI data)	IDP-25894	-0.0509043	0.7596865839897232	-0.305892	1043262	1071343	0.026595643500125443	0.16316125596249986	0.15766116308285558	T1	-0.291406	1.1018942066307562	0.7707407100423794	Gray-Cerebellum	right	i-iv cerebellum	Volume of grey matter in Right I-IV Cerebellum
IDP-25701	-0.0205221	0.7507550447594699	-0.317644	1043262	1071343	0.03292951064711247	0.1820991350262334	0.17320531493250654	dMRI	-0.30288	1.0998652826789768	0.7619811957760838	w-OD	right	superior thalamic radiation	Weighted-mean OD (orientation dispersion index) in tract right superior thalamic radiation (from dMRI data)	IDP-25097	0.04340174467172283	0.7597246931140332	0.30584233518261256	1043262	1071343	0.02741622875645855	0.16560190011715742	0.1618612934148682	dMRI	0.290614921484913	1.1075399066457483	0.7713458467193038	FA	left	superior longitudinal fasciculus	Mean FA (fractional anisotropy) in superior longitudinal fasciculus (left) on FA skeleton (from dMRI data)
IDP-25513	0.04754005396412075	0.7535671315802199	0.3139393125511097	1043262	1071343	0.010918192461297882	0.1047691613940772	0.10209079682985174	dMRI	0.29826434639042615	1.107869793760561	0.7655014139725458	w-FA	left	uncinate fasciculus	Weighted-mean FA (fractional anisotropy) in tract left uncinate fasciculus (from dMRI data)	IDP-25845	-0.0714941	0.7605194757058178	-0.304799	1043262	1071343	0.010186671396040237	0.1009633244801209	0.1029549760558583	T1	-0.289633	1.107463933296035	0.77209688330464	Gray-Cortical	right	cuneal cortex	Volume of grey matter in Right Cuneal Cortex
IDP-25856	-0.0469542	0.7557286541859599	-0.311095	1043262	1071343	0.020203996109887656	0.1422066885012696	0.1419070949525674	T1	-0.295807	1.1060367043623267	0.7673778142458121	Gray-Cortical	left	temporal fusiform cortex, posterior division	Volume of grey matter in Left Temporal Fusiform Cortex, posterior division	IDP-25499	0.03959600617417084	0.7629619925041055	0.3015934621579766	1043262	1071343	0.026078891737721932	0.1614970347660824	0.15544803531712495	dMRI	0.2862123126333037	1.1103687227841659	0.7747155139190252	w-FA	NA	forceps minor	Weighted-mean FA (fractional anisotropy) in tract forceps minor (from dMRI data)
IDP-25875	-0.0300992	0.7579754541204444	-0.30814	1043262	1071343	0.017650288906994716	0.1330316885650343	0.1345914197130892	T1	-0.292345	1.110980435210127	0.7700229313895282	Gray-Cortical	right	supracalcarine cortex	Volume of grey matter in Right Supracalcarine Cortex	IDP-25443	-0.0543784	0.765443957264196	-0.29834	1043262	1071343	0.026003464251950333	0.1613337964791939	0.1567994888255012	dMRI	-0.283304	1.1089577646829574	0.7769434397307706	ISOVF	NA	body of corpus callosum	Mean ISOVF (isotropic or free water volume fraction) in body of corpus callosum on FA (fractional anisotropy) skeleton (from dMRI data)
IDP-25078	-0.0348965	0.7614840714448572	-0.303533	1043262	1071343	0.02979336018502376	0.1726520252538434	0.1660068563641516	dMRI	-0.288714	1.1052875892239336	0.7728003850624862	FA	right	anterior corona radiata	Mean FA (fractional anisotropy) in anterior corona radiata (right) on FA skeleton (from dMRI data)	IDP-25456	-0.0647162	0.7653981713739291	-0.2984	1043262	1071343	0.01345106532253748	0.11598187019251882	0.11628017283008535	dMRI	-0.282307	1.117255656949135	0.7777079429606862	ISOVF	right	anterior limb of internal capsule	Mean ISOVF (isotropic or free water volume fraction) in anterior limb of internal capsule (right) on FA (fractional anisotropy) skeleton (from dMRI da
IDP-25347	0.02040245500293826	0.7653870597287105	0.2984141905091908	1043262	1071343	0.0409722882361544	0.20306564203213032	0.19826779581377696	dMRI	0.28340168953960465	1.1087511226914333	0.7768689333920195	ICVF	NA	body of corpus callosum	Mean ICVF (intra-cellular volume fraction) in body of corpus callosum on FA (fractional anisotropy) skeleton (from dMRI data)	IDP-25011	-0.04963	0.7695864695641682	-0.292916	1043262	1071343	0.0337585868371697	0.1841831835664508	0.17586748177301068	T1	-0.278491	1.1062728411475893	0.7806351824751628	Subcortical	left	thalamus	Volume of left thalamus (from T1 brain image)
IDP-25409	0.041762651329910735	0.7671063463933078	0.2961620274138668	1043262	1071343	0.027383946119656003	0.16550164745031462	0.16006713309337192	dMRI	0.2802468738816093	1.1168046030536116	0.7792881066877433	OD	left	anterior limb of internal capsule	Mean OD (orientation dispersion index) in anterior limb of internal capsule (left) on FA (fractional anisotropy) skeleton (from dMRI data)	IDP-25869	0.05943279671974922	0.7699733569736879	0.2924097466551073	1043262	1071343	0.016339397597407882	0.12807802029336585	0.121904642471676	T1	0.27613478638536176	1.1213506713303805	0.7824445432923319	Gray-Cortical	right	planum polare	Volume of grey matter in Right Planum Polare
IDP-25849	-0.0076959	0.7699883577446789	-0.29239	1043262	1071343	0.018838677600242826	0.13765192385719868	0.13798632674821087	T1	-0.278714	1.1005452463980518	0.7804643347000517	Gray-Cortical	right	parahippocampal gyrus, anterior division	Volume of grey matter in Right Parahippocampal Gyrus, anterior division	IDP-25664	0.024928316835052283	0.7718881193599377	0.28990604177722545	1043262	1071343	0.018426831575487856	0.13727747975383706	0.13703939924977054	dMRI	0.27399469004094795	1.1195158327425931	0.7840887023044076	w-ICVF	left	inferior longitudinal fasciculus	Weighted-mean ICVF (intra-cellular volume fraction) in tract left inferior longitudinal fasciculus (from dMRI data)
IDP-25867	-0.0506348	0.7708648366897988	-0.291244	1043262	1071343	0.016222397230987395	0.12807801575764854	0.12172573188294412	T1	-0.276054	1.1130743633834312	0.7825062922151396	Gray-Cortical	right	parietal operculum cortex	Volume of grey matter in Right Parietal Operculum Cortex	IDP-25082	-0.0562765	0.7747058173501199	-0.286225	1043262	1071343	0.01947059498014725	0.1395670427611316	0.1381427248674651	dMRI	-0.271829	1.108721819661733	0.7857532943327399	FA	right	posterior corona radiata	Mean FA (fractional anisotropy) in posterior corona radiata (right) on FA skeleton (from dMRI data)
IDP-25918	-0.0425708	0.7753285196161512	-0.285412	1043262	1071343	0.021404901920896842	0.14670441309230448	0.14262570731492558	T1	-0.271647	1.103910161279924	0.7858932448776685	Gray-Cerebellum	left	x cerebellum	Volume of grey matter in Left X Cerebellum	IDP-25846	-0.0576533	0.7752483394366022	-0.285517	1043262	1071343	0.01358328142866838	0.11657481973337012	0.11105898846708473	T1	-0.270649	1.1128819681794098	0.7866607746392726	Gray-Cortical	left	frontal orbital cortex	Volume of grey matter in Left Frontal Orbital Cortex
IDP-25700	-0.0207331	0.7781787145872795	-0.281693	1043262	1071343	0.029787887524565067	0.17271965614805918	0.16715321828701135	dMRI	-0.268092	1.1040434346791113	0.7886287228774587	w-OD	left	superior thalamic radiation	Weighted-mean OD (orientation dispersion index) in tract left superior thalamic radiation (from dMRI data)	IDP-25886	0.036751588209235284	0.7765342938449925	0.2838383105150539	1043262	1071343	0.03257927908359737	0.1811064775881729	0.18290217419313226	T1	0.26982664182460303	1.1065533813624338	0.7872936255587918	Gray-Subcortical	left	hippocampus	Volume of grey matter in Left Hippocampus
IDP-25498	0.012900481082229073	0.7848922048578006	0.2729492792160924	1043262	1071343	0.021267556759942186	0.1470226903420173	0.14423038961961046	dMRI	0.2601400350685362	1.100904164750988	0.7947557571691592	w-FA	NA	forceps major	Weighted-mean FA (fractional anisotropy) in tract forceps major (from dMRI data)	IDP-25079	-0.0344512	0.7779380373408838	-0.282007	1043262	1071343	0.02947069379232603	0.1716952309517316	0.16707931309022406	dMRI	-0.268349	1.1043805598247471	0.7884303391273613	FA	left	anterior corona radiata	Mean FA (fractional anisotropy) in anterior corona radiata (left) on FA skeleton (from dMRI data)
IDP-25429	0.034932634073981395	0.7838764487833527	0.2742708960961379	1043262	1071343	0.016818610775378606	0.12970380961957387	0.1252449367376871	dMRI	0.2598444126667873	1.114121833768641	0.7949837909172452	OD	left	cingulum hippocampus	Mean OD (orientation dispersion index) in cingulum hippocampus (left) on FA (fractional anisotropy) skeleton (from dMRI data)	IDP-25850	0.043005694732004086	0.7817658586198019	0.2770185550439633	1043262	1071343	0.025349552828139003	0.15939510504183976	0.15663618413985955	T1	0.26228392558661895	1.1155123146836365	0.7931025538735015	Gray-Cortical	left	parahippocampal gyrus, posterior division	Volume of grey matter in Left Parahippocampal Gyrus, posterior division
IDP-25426	0.02379942662741484	0.7893349400606535	0.2671743294756552	1043262	1071343	0.028112954323717517	0.1676768466371186	0.16519578326901316	dMRI	0.2531679568042705	1.1137096506116801	0.8001384268357495	OD	right	cingulum cingulate gyrus	Mean OD (orientation dispersion index) in cingulum cingulate gyrus (right) on FA (fractional anisotropy) skeleton (from dMRI data)	IDP-25433	0.040564996420488594	0.7834892425651716	0.27477482247171103	1043262	1071343	0.03160504889432925	0.17792511696874272	0.1704963040588946	dMRI	0.26089358351573183	1.1092439680120678	0.7941745731508616	OD	left	superior longitudinal fasciculus	Mean OD (orientation dispersion index) in superior longitudinal fasciculus (left) on FA (fractional anisotropy) skeleton (from dMRI data)
IDP-25836	-0.0191529	0.7906964733968146	-0.265406	1043262	1071343	0.011782044588509843	0.10867874607036952	0.10730633606487283	T1	-0.251409	1.1144492278606781	0.8014977828157004	Gray-Cortical	left	paracingulate gyrus	Volume of grey matter in Left Paracingulate Gyrus	IDP-25019	-0.0304795	0.7844123721618278	-0.273574	1043262	1071343	0.01244831570875471	0.11158046825536748	0.11012203941922732	T1	-0.259468	1.1116791953235978	0.7952739185775292	Subcortical	left	hippocampus	Volume of left hippocampus (from T1 brain image)
IDP-25658	0.03679819893477555	0.7951794239231178	0.2595908126067393	1043262	1071343	0.016169121341361836	0.12715833892208225	0.12646601685891976	dMRI	0.24570078820624988	1.1162604470321695	0.8059138619984609	w-ICVF	left	corticospinal tract	Weighted-mean ICVF (intra-cellular volume fraction) in tract left corticospinal tract (from dMRI data)	IDP-25072	0.03608855270911684	0.7854409566137674	0.2722354877607041	1043262	1071343	0.02493717371029347	0.15808120808334142	0.15251826812770666	dMRI	0.25862217553541866	1.108046418365761	0.7959267716133253	FA	right	anterior limb of internal capsule	Mean FA (fractional anisotropy) in anterior limb of internal capsule (right) on FA skeleton (from dMRI data)
IDP-25417	0.027076784662697542	0.7973220566410076	0.25681439557284663	1043262	1071343	0.025553716542225824	0.1599610461195105	0.15416825439477902	dMRI	0.24460819633098518	1.1022921581888179	0.8067598170755688	OD	left	superior corona radiata	Mean OD (orientation dispersion index) in superior corona radiata (left) on FA (fractional anisotropy) skeleton (from dMRI data)	IDP-25360	-0.0215286	0.7850212246448116	-0.272781	1043262	1071343	0.02811672867233117	0.1676810072421758	0.16173309290197005	dMRI	-0.258512	1.1134466648145134	0.796012061578567	ICVF	right	anterior limb of internal capsule	Mean ICVF (intra-cellular volume fraction) in anterior limb of internal capsule (right) on FA (fractional anisotropy) skeleton (from dMRI data)
IDP-25433	-0.0351358	0.8052261081564827	-0.246589	1043262	1071343	0.03160504889432925	0.17792511696874272	0.1704963040588946	dMRI	-0.234132	1.1092439680120678	0.8148825603116692	OD	left	superior longitudinal fasciculus	Mean OD (orientation dispersion index) in superior longitudinal fasciculus (left) on FA (fractional anisotropy) skeleton (from dMRI data)	IDP-25092	0.031761149052980414	0.7862341897662452	0.2712039309719085	1043262	1071343	0.024719005888656387	0.15748951090702726	0.1500928788743333	dMRI	0.25841277367712234	1.1014480162505502	0.7960883593370408	FA	right	cingulum hippocampus	Mean FA (fractional anisotropy) in cingulum hippocampus (right) on FA skeleton (from dMRI data)
IDP-25852	0.032139574228344216	0.8058014833695505	0.2458459526817566	1043262	1071343	0.0138141549629881	0.11757343618855673	0.11410942887303835	T1	0.23279270423476467	1.1152889396102057	0.8159223784836985	Gray-Cortical	left	lingual gyrus	Volume of grey matter in Left Lingual Gyrus	IDP-25081	0.016224930028552104	0.7883385100200997	0.2684687708900553	1043262	1071343	0.01626617096513394	0.1278714797050807	0.1225392527467249	dMRI	0.25478577066362196	1.1102919971902176	0.7988885660296007	FA	left	superior corona radiata	Mean FA (fractional anisotropy) in superior corona radiata (left) on FA skeleton (from dMRI data)
IDP-25492	-0.013359	0.8073109585127114	-0.243897	1043262	1071343	0.012655401953606704	0.1124996010013134	0.10409607058402157	dMRI	-0.232424	1.1011546474397624	0.8162085070346786	w-FA	left	cingulate gyrus part of cingulum	Weighted-mean FA (fractional anisotropy) in tract left cingulate gyrus part of cingulum (from dMRI data)	IDP-25390	0.015758359459729046	0.7934216894391066	0.2618699738014353	1043262	1071343	0.02169513996164829	0.14751986705700185	0.14639607229128518	dMRI	0.24891291419413428	1.1068188596065012	0.8034281455584007	ICVF	right	tapetum	Mean ICVF (intra-cellular volume fraction) in tapetum (right) on FA (fractional anisotropy) skeleton (from dMRI data)
IDP-25902	-0.0161119	0.8086281556087199	-0.242196	1043262	1071343	0.047204892088854485	0.21726709857021687	0.2102820964115695	T1	-0.230527	1.1038034864904156	0.8176824470855812	Gray-Cerebellum	right	crus i cerebellum	Volume of grey matter in Right Crus I Cerebellum	IDP-25796	-0.0750401	0.7961174315892197	-0.258375	1043262	1071343	0.013485710331860412	0.11615702636907005	0.11216836257262984	T1	-0.245004	1.1121266248868036	0.8064531751900488	Gray-Cortical	left	temporal pole	Volume of grey matter in Left Temporal Pole
IDP-25687	0.03632224721129848	0.8115699585376059	0.23840117195737665	1043262	1071343	0.012798823858440887	0.11313464820255495	0.10968273823170276	dMRI	0.22647486959480975	1.1080943373494503	0.8208321026538682	w-OD	NA	forceps major	Weighted-mean OD (orientation dispersion index) in tract forceps major (from dMRI data)	IDP-25853	-0.0383435	0.7971214016549248	-0.257074	1043262	1071343	0.01822990032489724	0.13747068873758572	0.13362408762589412	T1	-0.244234	1.1079141058541913	0.8070498022688777	Gray-Cortical	right	lingual gyrus	Volume of grey matter in Right Lingual Gyrus
IDP-25661	0.012402112384478204	0.8122129863947425	0.23757210721671926	1043262	1071343	0.04312839469785179	0.2079889074309448	0.2002430881928033	dMRI	0.22608104607466203	1.104237754033537	0.8211383860102326	w-ICVF	NA	forceps minor	Weighted-mean ICVF (intra-cellular volume fraction) in tract forceps minor (from dMRI data)	IDP-25073	0.034682896137165985	0.8044924064011298	0.2475373282303141	1043262	1071343	0.022976807432074864	0.15166699783452273	0.1467481765175058	dMRI	0.23437255819321445	1.115495640699113	0.8146957607917968	FA	left	anterior limb of internal capsule	Mean FA (fractional anisotropy) in anterior limb of internal capsule (left) on FA skeleton (from dMRI data)
IDP-25420	0.009781642493178023	0.811667181854935	0.2382758100836971	1043262	1071343	0.017249014512573657	0.13142297744756526	0.12986550437702848	dMRI	0.22555360490196075	1.1159901573223334	0.8215486288359768	OD	right	posterior thalamic radiation	Mean OD (orientation dispersion index) in posterior thalamic radiation (right) on FA (fractional anisotropy) skeleton (from dMRI data)	IDP-25905	0.01858201574935661	0.8118275471119327	0.2380690397918152	1043262	1071343	0.0391019303587995	0.1985967138180399	0.1947167205824656	T1	0.22682270223309478	1.1016225074041657	0.8205616099172818	Gray-Cerebellum	right	crus ii cerebellum	Volume of grey matter in Right Crus II Cerebellum
IDP-25487	-0.0281173	0.8204616812571233	-0.226951	1043262	1071343	0.015593144108378532	0.12531225867611326	0.12430165015466225	dMRI	-0.215379	1.110348099013803	0.8294720080164142	ISOVF	left	tapetum	Mean ISOVF (isotropic or free water volume fraction) in tapetum (left) on FA (fractional anisotropy) skeleton (from dMRI data)	IDP-25899	0.035034573095902105	0.8199650316755546	0.22758995257143236	1043262	1071343	0.031100769704370368	0.1766591969744496	0.17002440979151914	T1	0.21650735494569612	1.1049963972088623	0.8285922926998628	Gray-Cerebellum	right	vi cerebellum	Volume of grey matter in Right VI Cerebellum
IDP-25094	-0.0184599	0.8257808750303346	-0.220116	1043262	1071343	0.02072178450203632	0.14447697788653194	0.14301336788615215	dMRI	-0.209406	1.1049042259162711	0.8341313019293971	FA	right	fornix cres+stria terminalis	Mean FA (fractional anisotropy) in fornix cres+stria terminalis (right) on FA skeleton (from dMRI data)	IDP-25076	-0.0642286	0.8187438074485748	-0.229161	1043262	1071343	0.01580288961246945	0.1261804756971989	0.1226517090792366	dMRI	-0.216279	1.122667774954385	0.8287700175591618	FA	right	retrolenticular part of internal capsule	Mean FA (fractional anisotropy) in retrolenticular part of internal capsule (right) on FA skeleton (from dMRI data)
IDP-25652	-0.00807594	0.8257997803931288	-0.220092	1043262	1071343	0.021769614261921588	0.14755682748156967	0.14090913396360707	dMRI	-0.209267	1.1061337254144705	0.8342401899620374	w-ICVF	left	anterior thalamic radiation	Weighted-mean ICVF (intra-cellular volume fraction) in tract left anterior thalamic radiation (from dMRI data)	IDP-25345	0.028873290653660538	0.8214925000417191	0.225625764885908	1043262	1071343	0.009393370430715198	0.09828770704731048	0.10075556599548607	dMRI	0.21423448021680513	1.109171348960742	0.8303642088942462	ICVF	NA	pontine crossing tract	Mean ICVF (intra-cellular volume fraction) in pontine crossing tract on FA (fractional anisotropy) skeleton (from dMRI data)
IDP-25838	-0.0286772	0.8303833536190329	-0.21421	1043262	1071343	0.011207692388204404	0.1061095698594011	0.10240824485064254	T1	-0.203035	1.1131081647947263	0.8391076747212056	Gray-Cortical	left	cingulate gyrus, anterior division	Volume of grey matter in Left Cingulate Gyrus, anterior division	IDP-25490	-0.0322803	0.8217345888505946	-0.225315	1043262	1071343	0.018562294152994263	0.13660852918779612	0.13417512061659784	dMRI	-0.214121	1.1072895553970945	0.8304529480317693	w-FA	left	anterior thalamic radiation	Weighted-mean FA (fractional anisotropy) in tract left anterior thalamic radiation (from dMRI data)
IDP-25857	0.0017048107216339192	0.8332980480168928	0.210473608080806	1043262	1071343	0.021377540642294468	0.14739295489387427	0.13939986383580272	T1	0.19990627441968092	1.1085172132110328	0.8415538832155574	Gray-Cortical	right	temporal fusiform cortex, posterior division	Volume of grey matter in Right Temporal Fusiform Cortex, posterior division	IDP-25362	0.033859183706612686	0.8381649176239655	0.2042413270622673	1043262	1071343	0.01939797720898595	0.1412848754467679	0.13527809476213531	dMRI	0.1941142987489818	1.1070626341296426	0.8460863857910808	ICVF	right	posterior limb of internal capsule	Mean ICVF (intra-cellular volume fraction) in posterior limb of internal capsule (right) on FA (fractional anisotropy) skeleton (from dMRI data)
IDP-25672	0.018646044133200642	0.8385229797573993	0.2037831258646677	1043262	1071343	0.02492058423725285	0.15807237154149592	0.15657570269479015	dMRI	0.19391056861637113	1.104418008575501	0.8462459082103752	w-ICVF	right	superior longitudinal fasciculus	Weighted-mean ICVF (intra-cellular volume fraction) in tract right superior longitudinal fasciculus (from dMRI data)	IDP-25868	0.040030029375845336	0.8384524018978745	0.20387343881170256	1043262	1071343	0.013149651784188364	0.1150330692811949	0.1116946875820842	T1	0.19298821682327744	1.1159884763425667	0.8469681962343943	Gray-Cortical	left	planum polare	Volume of grey matter in Left Planum Polare
IDP-25377	-0.0120626	0.8448245204489506	-0.195726	1043262	1071343	0.033303799008697184	0.1825559212848007	0.1798264650274492	dMRI	-0.186256	1.1042728795632826	0.852243887958132	ICVF	left	external capsule	Mean ICVF (intra-cellular volume fraction) in external capsule (left) on FA (fractional anisotropy) skeleton (from dMRI data)	IDP-25872	-0.0332325	0.8475387383110391	-0.19226	1043262	1071343	0.0159889968042003	0.12704374358140713	0.12425331822404888	T1	-0.181555	1.1213953844005273	0.8559317052082014	Gray-Cortical	left	planum temporale	Volume of grey matter in Left Planum Temporale
IDP-25382	0.019087703135202187	0.8463558279694675	0.1937701919846845	1043262	1071343	0.014536780889152334	0.1207349554259407	0.1165002936870438	dMRI	0.1836221253376217	1.113586402801454	0.8543099047376205	ICVF	right	fornix cres+stria terminalis	Mean ICVF (intra-cellular volume fraction) in fornix cres+stria terminalis (right) on FA (fractional anisotropy) skeleton (from dMRI data)	IDP-25666	-0.0226094	0.8647653073403865	-0.170311	1043262	1071343	0.02005084552097069	0.1416243133494669	0.14143355173220934	dMRI	-0.161614	1.1105320748757854	0.8716101282721004	w-ICVF	NA	middle cerebellar peduncle	Weighted-mean ICVF (intra-cellular volume fraction) in tract middle cerebellar peduncle (from dMRI data)
IDP-25497	-0.0542647	0.8478777443700249	-0.191827	1043262	1071343	0.01321466659149062	0.11496814978632705	0.11050718568939004	dMRI	-0.182213	1.1083091181487141	0.8554156189846033	w-FA	right	corticospinal tract	Weighted-mean FA (fractional anisotropy) in tract right corticospinal tract (from dMRI data)	IDP-25492	0.061926044382654935	0.8698546548888227	0.1638431080514458	1043262	1071343	0.012655401953606704	0.1124996010013134	0.10409607058402157	dMRI	0.15613634896427442	1.1011546474397624	0.8759255473755789	w-FA	left	cingulate gyrus part of cingulum	Weighted-mean FA (fractional anisotropy) in tract left cingulate gyrus part of cingulum (from dMRI data)
IDP-25486	0.019886320376568557	0.8524309940762821	0.18601755578864893	1043262	1071343	0.01632091372122546	0.12847777754174225	0.12468003710673108	dMRI	0.17647899723722027	1.111019834684928	0.8599176474929753	ISOVF	right	tapetum	Mean ISOVF (isotropic or free water volume fraction) in tapetum (right) on FA (fractional anisotropy) skeleton (from dMRI data)	IDP-25860	0.021908571415502277	0.8770396364628628	0.1547230767420979	1043262	1071343	0.014204854375958196	0.11930456622155275	0.11446807191169027	T1	0.14648591977023664	1.115625471533278	0.8835378044147575	Gray-Cortical	left	occipital fusiform gyrus	Volume of grey matter in Left Occipital Fusiform Gyrus
IDP-25066	0.017437886003883685	0.8565149845551555	0.18081220277601728	1043262	1071343	0.02027919893233554	0.14312701283283916	0.14317696725981507	dMRI	0.17151922032189285	1.1112963463444934	0.8638155187456289	FA	right	inferior cerebellar peduncle	Mean FA (fractional anisotropy) in inferior cerebellar peduncle (right) on FA skeleton (from dMRI data)	IDP-25359	-0.00315125	0.8814666963857232	-0.14911	1043262	1071343	0.028122812432698763	0.16769903690625468	0.16108669629923308	dMRI	-0.142134	1.1005748111910103	0.8869742867621162	ICVF	left	cerebral peduncle	Mean ICVF (intra-cellular volume fraction) in cerebral peduncle (left) on FA (fractional anisotropy) skeleton (from dMRI data)
IDP-25509	-0.0222151	0.8598895714278758	-0.176515	1043262	1071343	0.02093719677665895	0.14474912527179046	0.13897212828959649	dMRI	-0.167633	1.1087749416151986	0.8668720832219856	w-FA	left	superior longitudinal fasciculus	Weighted-mean FA (fractional anisotropy) in tract left superior longitudinal fasciculus (from dMRI data)	IDP-25431	-0.0143358	0.8812166744108415	-0.149427	1043262	1071343	0.01982489180295266	0.14169317248814933	0.13929730528421014	dMRI	-0.141942	1.1082510039787994	0.8871260218653642	OD	left	fornix cres+stria terminalis	Mean OD (orientation dispersion index) in fornix cres+stria terminalis (left) on FA (fractional anisotropy) skeleton (from dMRI data)
IDP-25671	0.019729113418798832	0.8672989388072464	0.16709037548318506	1043262	1071343	0.024955711447769424	0.1581608858458189	0.15402756045691415	dMRI	0.15891521424537433	1.1055335185642516	0.8737356737876363	w-ICVF	left	superior longitudinal fasciculus	Weighted-mean ICVF (intra-cellular volume fraction) in tract left superior longitudinal fasciculus (from dMRI data)	IDP-25882	-0.020389	0.885534849584705	-0.143956	1043262	1071343	0.028689057081833887	0.16938634704647312	0.16491208546625974	T1	-0.13616	1.1178018041653677	0.8916949894933772	Gray-Subcortical	left	putamen	Volume of grey matter in Left Putamen
IDP-25059	0.02681621972069666	0.872439825696502	0.16056017233304146	1043262	1071343	0.028987562743952974	0.17027737611039928	0.167164393594228	dMRI	0.15213275709885715	1.1138588995391552	0.8790822284718828	FA	NA	body of corpus callosum	Mean FA (fractional anisotropy) in body of corpus callosum on FA skeleton (from dMRI data)	IDP-25380	0.014692224943777263	0.8866389409638061	0.1425584162655631	1043262	1071343	0.029361016034872844	0.17138508384785833	0.16986197670114608	dMRI	0.13567320180118222	1.1040724564536348	0.8920796336640848	ICVF	right	cingulum hippocampus	Mean ICVF (intra-cellular volume fraction) in cingulum hippocampus (right) on FA (fractional anisotropy) skeleton (from dMRI data)
IDP-25789	-0.00181939	0.8772865543716309	0.15440989217627715	1043262	1071343	0.014248501328171459	0.11951145085089178	0.11373769770292805	T1	0.1471199055379953	1.1015579893024152	0.883037378488037	Gray-Cortical	right	middle frontal gyrus	Volume of grey matter in Right Middle Frontal Gyrus	IDP-25452	-0.0317226	0.8869964103179998	-0.142106	1043262	1071343	0.021631246269964488	0.14751897248078535	0.14455531090861895	dMRI	-0.134604	1.1145747447157657	0.8929251401299372	ISOVF	right	superior cerebellar peduncle	Mean ISOVF (isotropic or free water volume fraction) in superior cerebellar peduncle (right) on FA (fractional anisotropy) skeleton (from dMRI data)
IDP-25474	-0.0340181	0.8875953236329953	-0.141348	1043262	1071343	0.012949117424701841	0.11379524528423016	0.10885967525998293	dMRI	-0.134146	1.1102602295919242	0.8932875131041766	ISOVF	right	cingulum cingulate gyrus	Mean ISOVF (isotropic or free water volume fraction) in cingulum cingulate gyrus (right) on FA (fractional anisotropy) skeleton (from dMRI data)	IDP-25402	-0.0282756	0.8911309496424394	-0.136873	1043262	1071343	0.0206002433346113	0.14523571281793546	0.1431423856823233	dMRI	-0.130494	1.1001601997795154	0.8961755519215353	OD	right	inferior cerebellar peduncle	Mean OD (orientation dispersion index) in inferior cerebellar peduncle (right) on FA (fractional anisotropy) skeleton (from dMRI data)
IDP-25496	-0.00654509	0.8916362251172931	0.13623409170429038	1043262	1071343	0.013727778864956686	0.11724274684196315	0.11609235785151455	dMRI	0.12971938850181736	1.102965214166809	0.8967884423726503	w-FA	left	corticospinal tract	Weighted-mean FA (fractional anisotropy) in tract left corticospinal tract (from dMRI data)	IDP-25080	-0.0430105	0.8910492020010585	-0.136977	1043262	1071343	0.02274145574107577	0.1509581858508677	0.14522618050929442	dMRI	-0.130317	1.1048139835496247	0.8963153730861978	FA	right	superior corona radiata	Mean FA (fractional anisotropy) in superior corona radiata (right) on FA skeleton (from dMRI data)
IDP-25378	0.018254461730321813	0.896113828841802	0.13057208213464774	1043262	1071343	0.029781253371525707	0.17269171598457894	0.16598751906416007	dMRI	0.12374162838484394	1.1134456050524126	0.9015198502509314	ICVF	right	cingulum cingulate gyrus	Mean ICVF (intra-cellular volume fraction) in cingulum cingulate gyrus (right) on FA (fractional anisotropy) skeleton (from dMRI data)	IDP-25701	0.018255809201609925	0.8983204304171774	0.1277833454406679	1043262	1071343	0.03292951064711247	0.1820991350262334	0.17320531493250654	dMRI	0.12184410077606969	1.0998652826789768	0.9030224867571974	w-OD	right	superior thalamic radiation	Weighted-mean OD (orientation dispersion index) in tract right superior thalamic radiation (from dMRI data)
IDP-25874	0.013086388702729122	0.8986364722138829	0.12738400885698484	1043262	1071343	0.015951287544311958	0.12697029869483706	0.12291330163159553	T1	0.12106073049946359	1.1071927777678578	0.9036429328702722	Gray-Cortical	left	supracalcarine cortex	Volume of grey matter in Left Supracalcarine Cortex	IDP-25908	0.0077739821939371906	0.9000642101251052	0.12558023391101147	1043262	1071343	0.03622352744025625	0.19122384983223084	0.1876602188673964	T1	0.1193224145225612	1.107639690538688	0.9050199261390734	Gray-Cerebellum	right	viib cerebellum	Volume of grey matter in Right VIIb Cerebellum
IDP-25669	0.0014116243182555315	0.8995719501282298	0.12620209869948038	1043262	1071343	0.02790253360873129	0.16704095815935507	0.1626949623845102	dMRI	0.12015481673001813	1.1031911865364021	0.9043605094120861	w-ICVF	left	posterior thalamic radiation	Weighted-mean ICVF (intra-cellular volume fraction) in tract left posterior thalamic radiation (from dMRI data)	IDP-25420	-0.0560802	0.9002509306802965	-0.125344	1043262	1071343	0.017249014512573657	0.13142297744756526	0.12986550437702848	dMRI	-0.118652	1.1159901573223334	0.9055511592570675	OD	right	posterior thalamic radiation	Mean OD (orientation dispersion index) in posterior thalamic radiation (right) on FA (fractional anisotropy) skeleton (from dMRI data)
IDP-25390	-0.0159396	0.9000384307710276	-0.125613	1043262	1071343	0.02169513996164829	0.14751986705700185	0.14639607229128518	dMRI	-0.119398	1.1068188596065012	0.9049603578672825	ICVF	right	tapetum	Mean ICVF (intra-cellular volume fraction) in tapetum (right) on FA (fractional anisotropy) skeleton (from dMRI data)	IDP-25856	-0.0115839	0.9014976129482476	-0.12377	1043262	1071343	0.020203996109887656	0.1422066885012696	0.1419070949525674	T1	-0.117687	1.1060367043623267	0.906315426825667	Gray-Cortical	left	temporal fusiform cortex, posterior division	Volume of grey matter in Left Temporal Fusiform Cortex, posterior division
IDP-25915	-0.00368888	0.9158195009896051	-0.105701	1043262	1071343	0.033591294052264235	0.1834070640262921	0.1784995426634648	T1	-0.10027	1.111256077067068	0.9201297079110679	Gray-Cerebellum	left	ix cerebellum	Volume of grey matter in Left IX Cerebellum	IDP-25363	-0.000429079	0.9023397890212832	-0.122706	1043262	1071343	0.02421258181033259	0.1559049801171207	0.14969420410087594	dMRI	-0.116702	1.1055476405513298	0.9070963499548576	ICVF	left	posterior limb of internal capsule	Mean ICVF (intra-cellular volume fraction) in posterior limb of internal capsule (left) on FA (fractional anisotropy) skeleton (from dMRI data)
IDP-25415	-0.00670345	0.9321343766333609	-0.0851598	1043262	1071343	0.025202996957562236	0.15896544216680988	0.15399225133500302	dMRI	-0.0810516	1.1039419465387657	0.9354009540174875	OD	left	anterior corona radiata	Mean OD (orientation dispersion index) in anterior corona radiata (left) on FA (fractional anisotropy) skeleton (from dMRI data)	IDP-25848	-0.0214362	0.9023146485814476	-0.122738	1043262	1071343	0.014714569177199488	0.12229878671612815	0.1219255287118922	T1	-0.116533	1.1093304468179455	0.9072302817554713	Gray-Cortical	left	parahippocampal gyrus, anterior division	Volume of grey matter in Left Parahippocampal Gyrus, anterior division
IDP-25392	0.0062640391306345	0.9342061956880588	-0.082554	1043262	1071343	0.020507122465397987	0.14374720551201364	0.14442957665177994	dMRI	-0.0786391	1.102044891535249	0.9373197104952933	OD	NA	middle cerebellar peduncle	Mean OD (orientation dispersion index) in middle cerebellar peduncle on FA (fractional anisotropy) skeleton (from dMRI data)	IDP-25378	-0.0207811	0.9034896852539772	-0.121254	1043262	1071343	0.029781253371525707	0.17269171598457894	0.16598751906416007	dMRI	-0.114911	1.1134456050524126	0.9085155130914672	ICVF	right	cingulum cingulate gyrus	Mean ICVF (intra-cellular volume fraction) in cingulum cingulate gyrus (right) on FA (fractional anisotropy) skeleton (from dMRI data)
IDP-25385	0.006768712186962896	0.9391028233480124	0.07639754419262013	1043262	1071343	0.024549165593424568	0.1569230584086196	0.1538229988880208	dMRI	0.07266153381588646	1.1054769060312266	0.9420754591682016	ICVF	left	superior longitudinal fasciculus	Mean ICVF (intra-cellular volume fraction) in superior longitudinal fasciculus (left) on FA (fractional anisotropy) skeleton (from dMRI data)	IDP-25650	0.03220896369811342	0.9087456804770409	0.11462081498207274	1043262	1071343	0.012242684368929169	0.11068624661865736	0.10938433646920648	dMRI	0.10851019700147606	1.11579877492869	0.913590992238849	w-ICVF	left	acoustic radiation	Weighted-mean ICVF (intra-cellular volume fraction) in tract left acoustic radiation (from dMRI data)
IDP-25383	0.010096155426360666	0.9432922339923058	0.0711325859726919	1043262	1071343	0.017632849749206758	0.13408565789744442	0.13387942772893568	dMRI	0.06751835198542483	1.109924730822437	0.9461690525903751	ICVF	left	fornix cres+stria terminalis	Mean ICVF (intra-cellular volume fraction) in fornix cres+stria terminalis (left) on FA (fractional anisotropy) skeleton (from dMRI data)	IDP-25835	0.029497741459376007	0.9168964048646596	0.10434394536722752	1043262	1071343	0.03135889776073264	0.17732481162536418	0.17596575790861407	T1	0.09877750821549143	1.1158822644345012	0.9213149269868635	Gray-Cortical	right	subcallosal cortex	Volume of grey matter in Right Subcallosal Cortex
IDP-25905	0.005904554361916761	0.9446203710798884	0.06946389467736439	1043262	1071343	0.0391019303587995	0.1985967138180399	0.1947167205824656	T1	0.0661824330964373	1.1016225074041657	0.9472325824662242	Gray-Cerebellum	right	crus ii cerebellum	Volume of grey matter in Right Crus II Cerebellum	PC-FA-ProbTrack-1	-0.00216598	0.919378659753764	0.10121642331126718	1043262	1071343	0.04660296627192706	0.21591878805058584	0.2084413309848582	dMRI	0.09652104556882045	1.0996587583733346	0.9231067600134412	w-FA	NA	PC	PC-FA-ProbTrack-1
IDP-25887	0.0197543457472306	0.9490175519857008	0.06394056520234606	1043262	1071343	0.03617591079994509	0.1903088477675387	0.18925156844479601	T1	0.060892536022621874	1.1026173409028523	0.9514447938077646	Gray-Subcortical	right	hippocampus	Volume of grey matter in Right Hippocampus	IDP-25883	0.003150129014326372	0.919311889239966	-0.101301	1043262	1071343	0.02770079570123096	0.16646400860499508	0.16258665751222004	T1	-0.09608	1.1116232617298505	0.9234570453761929	Gray-Subcortical	right	putamen	Volume of grey matter in Right Putamen
IDP-25858	-0.00885573	0.9494135161514234	0.06344329009428827	1043262	1071343	0.011194731799037072	0.10605129810462656	0.10200744015348737	T1	0.06004156928745224	1.116522101458231	0.9521225268882099	Gray-Cortical	left	temporal occipital fusiform cortex	Volume of grey matter in Left Temporal Occipital Fusiform Cortex	IDP-25916	-0.00663703	0.9356059660962932	-0.0807938	1043262	1071343	0.02661290140115702	0.16313540937122542	0.15746027750389793	T1	-0.0769362	1.1027927943254008	0.9386742770688632	Gray-Cerebellum	vermis	ix cerebellum	Volume of grey matter in Vermis IX Cerebellum
IDP-25076	-0.0223651	0.9532790883008035	0.05858948217503453	1043262	1071343	0.01580288961246945	0.1261804756971989	0.1226517090792366	dMRI	0.05529604007703569	1.122667774954385	0.9559026169022513	FA	right	retrolenticular part of internal capsule	Mean FA (fractional anisotropy) in retrolenticular part of internal capsule (right) on FA skeleton (from dMRI data)	IDP-25675	0.02668317636250369	0.9422221429719054	0.07247720821096112	1043262	1071343	0.021800123232366908	0.14797159429913656	0.1449301747399465	dMRI	0.06888195711885851	1.107113014742435	0.9450835805359349	w-ICVF	left	uncinate fasciculus	Weighted-mean ICVF (intra-cellular volume fraction) in tract left uncinate fasciculus (from dMRI data)
IDP-25673	0.013002172243785684	0.9541532623737632	0.057492020426537886	1043262	1071343	0.020999631065253373	0.1453637955714509	0.14273535540428492	dMRI	0.0546706986221616	1.1058746303105607	0.9564008135499656	w-ICVF	left	superior thalamic radiation	Weighted-mean ICVF (intra-cellular volume fraction) in tract left superior thalamic radiation (from dMRI data)	IDP-25427	-0.00522773	0.9479052360002782	0.06533756209072307	1043262	1071343	0.02622554972636615	0.16201638224003415	0.16035275255604028	dMRI	0.06198884056652738	1.1109610291035399	0.9505717188487895	OD	left	cingulum cingulate gyrus	Mean OD (orientation dispersion index) in cingulum cingulate gyrus (left) on FA (fractional anisotropy) skeleton (from dMRI data)
PC-OD-ProbTrack-1	-0.00688758	0.9556552516652234	0.0556065434351159	1043262	1071343	0.03914342774838908	0.19864832803998106	0.1928952535599701	dMRI	0.05280664128316027	1.108854870562249	0.9578859699071226	w-OD	NA	PC	PC-OD-ProbTrack-1	IDP-25071	0.010166731283868354	0.9527206529832336	0.05929059381628452	1043262	1071343	0.014057117247018858	0.11862552665559395	0.1163580851424926	dMRI	0.05634679947712957	1.107217889222644	0.9550655374374846	FA	left	cerebral peduncle	Mean FA (fractional anisotropy) in cerebral peduncle (left) on FA skeleton (from dMRI data)
IDP-25365	-0.0204808	0.9575865356516836	-0.0531825	1043262	1071343	0.01659284242843806	0.12967093755219905	0.12627593355393255	dMRI	-0.0505141	1.1084387893299874	0.9597127233667809	ICVF	left	retrolenticular part of internal capsule	Mean ICVF (intra-cellular volume fraction) in retrolenticular part of internal capsule (left) on FA (fractional anisotropy) skeleton (from dMRI data)	IDP-25686	-0.00262311	0.9542905726660388	0.0573196437020113	1043262	1071343	0.023012139598510232	0.15213176044661386	0.1420621646149806	dMRI	0.05467175532015234	1.0992106530663257	0.9563999716860357	w-OD	right	corticospinal tract	Weighted-mean OD (orientation dispersion index) in tract right corticospinal tract (from dMRI data)
IDP-25682	0.014172654449703169	0.971374863456788	0.03588398789112009	1043262	1071343	0.013303340255027107	0.1153747506957612	0.11200827093484382	dMRI	0.034087434568298915	1.1081862780828442	0.9728074284251	w-OD	right	cingulate gyrus part of cingulum	Weighted-mean OD (orientation dispersion index) in tract right cingulate gyrus part of cingulum (from dMRI data)	IDP-25655	0.00664147230742756	0.9551329685431142	0.05626215305261063	1043262	1071343	0.0199967609215066	0.14298388959719555	0.1362551971252464	dMRI	0.0533376526113674	1.1126662082067131	0.9574628804395328	w-ICVF	right	cingulate gyrus part of cingulum	Weighted-mean ICVF (intra-cellular volume fraction) in tract right cingulate gyrus part of cingulum (from dMRI data)
IDP-25080	0.002380274865307713	0.9828778837072067	-0.021461	1043262	1071343	0.02274145574107577	0.1509581858508677	0.14522618050929442	dMRI	-0.0204177	1.1048139835496247	0.9837101898148091	FA	right	superior corona radiata	Mean FA (fractional anisotropy) in superior corona radiata (right) on FA skeleton (from dMRI data)	IDP-25422	0.010521917545294744	0.9643667958818012	0.04467445429528581	1043262	1071343	0.016821199576488532	0.13062376590999372	0.12529891603572876	dMRI	0.04254077500774695	1.1028278305247456	0.9660676073996158	OD	right	sagittal stratum	Mean OD (orientation dispersion index) in sagittal stratum (right) on FA (fractional anisotropy) skeleton (from dMRI data)
IDP-25432	-0.0107115	0.9929689529232028	-0.00881222	1043262	1071343	0.03468757687430302	0.1866132394884057	0.18171687967160105	dMRI	-0.0083673	1.109176699903132	0.9933239406316227	OD	right	superior longitudinal fasciculus	Mean OD (orientation dispersion index) in superior longitudinal fasciculus (right) on FA (fractional anisotropy) skeleton (from dMRI data)	IDP-25103	-0.0170872	0.9659487076241272	-0.0426899	1043262	1071343	0.023821511897121558	0.15444284068097566	0.15319696536749805	dMRI	-0.0405904	1.1061261464942842	0.9676224543939086	FA	left	tapetum	Mean FA (fractional anisotropy) in tapetum (left) on FA skeleton (from dMRI data)
IDP-25912	0.0023911800945962164	0.9940996433508617	0.00739506780539562	1043262	1071343	0.02534339200604252	0.15931043408534148	0.1531977099512014	T1	0.00701912381696525	1.1099885885823197	0.9943995954629985	Gray-Cerebellum	left	viiib cerebellum	Volume of grey matter in Left VIIIb Cerebellum	IDP-25403	0.0017508403041906644	0.9765933848819528	0.029340050598513464	1043262	1071343	0.015412015602432659	0.12420017322192682	0.12771677121085676	dMRI	0.027913138198852078	1.1048527102542138	0.9777314297596144	OD	left	inferior cerebellar peduncle	Mean OD (orientation dispersion index) in inferior cerebellar peduncle (left) on FA (fractional anisotropy) skeleton (from dMRI data)
IDP-25425	-0.310776	4.537053970914376e-06	-4.58513	1043262	1071343	0.04005353048999105	0.20013621487439745	0.194705002656982	dMRI	-4.35616	1.1078881498662094	1.3236516791965819e-05	OD	left	external capsule	Mean OD (orientation dispersion index) in external capsule (left) on FA (fractional anisotropy) skeleton (from dMRI data)	IDP-25358	0.016726387064358746	0.978239216969948	0.02727647894522986	1043262	1071343	0.02135959746423377	0.14663042701446147	0.1430798048835993	dMRI	0.026045719060126562	1.0967405767625127	0.9792208722691228	ICVF	right	cerebral peduncle	Mean ICVF (intra-cellular volume fraction) in cerebral peduncle (right) on FA (fractional anisotropy) skeleton (from dMRI data)
IDP-25359	0.3827750835068839	1.443887265970928e-05	4.337079018962552	1043262	1071343	0.028122812432698763	0.16769903690625468	0.16108669629923308	dMRI	4.134162567298781	1.1005748111910103	3.562512464025963e-05	ICVF	left	cerebral peduncle	Mean ICVF (intra-cellular volume fraction) in cerebral peduncle (left) on FA (fractional anisotropy) skeleton (from dMRI data)	IDP-25414	-0.000997955	0.9801573003796491	0.02487169999709325	1043262	1071343	0.027928920660946432	0.16712046739363293	0.1593757437200324	dMRI	0.023640947155065272	1.1068307004655242	0.9811390101621242	OD	right	anterior corona radiata	Mean OD (orientation dispersion index) in anterior corona radiata (right) on FA (fractional anisotropy) skeleton (from dMRI data)
IDP-25358	0.3667268839499138	1.7890495776374554e-05	4.289712009197571	1043262	1071343	0.02135959746423377	0.14663042701446147	0.1430798048835993	dMRI	4.096153101899914	1.0967405767625127	4.200721759033181e-05	ICVF	right	cerebral peduncle	Mean ICVF (intra-cellular volume fraction) in cerebral peduncle (right) on FA (fractional anisotropy) skeleton (from dMRI data)	IDP-25361	0.01440915005804234	0.9829426450149976	0.021379852817948238	1043262	1071343	0.025483844748679152	0.1598872292971443	0.15478706123316546	dMRI	0.02031181797705587	1.1079287452575652	0.9837946283501576	ICVF	left	anterior limb of internal capsule	Mean ICVF (intra-cellular volume fraction) in anterior limb of internal capsule (left) on FA (fractional anisotropy) skeleton (from dMRI data)
IDP-25394	0.3803241182236439	1.7591925600784513e-05	4.293448346776346	1043262	1071343	0.0259409235338931	0.16117176552780868	0.15519156605745416	dMRI	4.089893274262283	1.1020176095000964	4.315717267862904e-05	OD	NA	genu of corpus callosum	Mean OD (orientation dispersion index) in genu of corpus callosum on FA (fractional anisotropy) skeleton (from dMRI data)	IDP-25658	0.027445964822396127	0.9865331254311842	0.016879025724952455	1043262	1071343	0.016169121341361836	0.12715833892208225	0.12646601685891976	dMRI	0.015975873271975423	1.1162604470321695	0.9872536395790527	w-ICVF	left	corticospinal tract	Weighted-mean ICVF (intra-cellular volume fraction) in tract left corticospinal tract (from dMRI data)
IDP-25406	0.3855318406667489	2.0978928539098497e-05	4.254209001980178	1043262	1071343	0.029488115445516994	0.17173505638805525	0.1636087611829037	dMRI	4.073665993971512	1.0906033042110377	4.62788393581285e-05	OD	right	cerebral peduncle	Mean OD (orientation dispersion index) in cerebral peduncle (right) on FA (fractional anisotropy) skeleton (from dMRI data)	IDP-25096	0.0045895520073249855	0.9868831614127486	0.016440259793035785	1043262	1071343	0.035798204728286764	0.18941504949844806	0.18610108175762707	dMRI	0.015669862921630317	1.1007455984720758	0.9874977699495487	FA	right	superior longitudinal fasciculus	Mean FA (fractional anisotropy) in superior longitudinal fasciculus (right) on FA skeleton (from dMRI data)
IDP-25888	-0.599939	2.088169619366798e-06	-4.7447	1043262	1071343	0.01180711058908146	0.1088008096917716	0.10617631784939953	T1	-4.49273	1.1153119071267295	7.031541245685504e-06	Gray-Subcortical	left	amygdala	Volume of grey matter in Left Amygdala	IDP-25496	-0.00190703	0.9946799806672514	-0.0066677	1043262	1071343	0.013727778864956686	0.11724274684196315	0.11609235785151455	dMRI	-0.00634886	1.102965214166809	0.9949343800557652	w-FA	left	corticospinal tract	Weighted-mean FA (fractional anisotropy) in tract left corticospinal tract (from dMRI data)
IDP-25424	-0.414854	1.7831153889709431e-09	-6.01642	1043262	1071343	0.03716157700728662	0.19278736794920806	0.1874105996457728	dMRI	-5.73582	1.1002380149852464	9.704441779640474e-09	OD	right	external capsule	Mean OD (orientation dispersion index) in external capsule (right) on FA (fractional anisotropy) skeleton (from dMRI data)	IDP-25879	-0.605254	2.2413382777815907e-05	-4.23938	1043262	1071343	0.03141232628746772	0.17742682833876056	0.17274923327742733	T1	-4.01482	1.1149971954165687	5.949163371200725e-05	Gray-Subcortical	right	thalamus	Volume of grey matter in Right Thalamus
